# Supplementary material for: Discovery of Novel Markers for Identifying Cognitive Decline Using Neuron-Derived Exosomes
Source: Front Aging Neurosci. 2021 Aug 26;13:696944. doi: 10.3389/fnagi.2021.696944 (PMC8427802; doi:10.3389/fnagi.2021.696944)
Supplement: SUPPLEMENTARY TABLE 1 — The list of identified proteins. [file Data_Sheet_1.CSV]

Normal_1	MCI_1	AD_1	Normal_2	MCI_2	AD_2	Normal_3	MCI_3	AD_3	Normal_4	MCI_4	AD_4	Normal_5	MCI_5	AD_5	C: ANOVA Significant	N: ANOVA p value	T: Accession	T: Description	T: Sum PEP Score	T: Coverage	T: MW [kDa]	T: calc. pI
6.58496	6.4363	6.76155	6.54844	6.25739	6.8189	6.53294	6.14568	6.2211	6.92955	6.37504	6.32553	6.31832	6.95768	6.54535		0.0651796	P04114	Apolipoprotein B-100 OS=Homo sapiens OX=9606 GN=APOB PE=1 SV=2	1786.501819	44.33486741	515.283	7.05
6.33092	7.07468	7.04439	6.33985	6.08108	6.91886	6.17792	6.24793	6.47249	6.76686	6.29646	5.93546	6.33092	7.15785	6.92005		0.658752	P01024	Complement C3 OS=Homo sapiens OX=9606 GN=C3 PE=1 SV=2	1567.888806	74.32351173	187.03	6.4
6.6879	6.54071	6.44128	6.6014	6.6837	6.56529	6.85674	6.59694	6.84925	6.66534	6.98868	6.97957	6.69488	6.45943	6.47249		0.713035	P02768	Serum albumin OS=Homo sapiens OX=9606 GN=ALB PE=1 SV=2	1462.949319	92.28243021	69.321	6.28
6.53294	6.6893	6.69627	6.27053	6.8936	6.90929	6.65249	6.8802	6.81378	6.19377	7.20261	6.79442	6.89118	6.30195	6.80478		0.114233	P01023	Alpha-2-macroglobulin OS=Homo sapiens OX=9606 GN=A2M PE=1 SV=3	1189.258193	61.60108548	163.188	6.46
6.29094	6.75355	6.9472	7.14057	6.52669	6.86913	6.29462	6.45779	6.45615	6.37504	7.07468	6.27612	6.65821	6.56682	6.63807		0.732544	P0C0L5	Complement C4-B OS=Homo sapiens OX=9606 GN=C4B PE=1 SV=2	751.3918455	50.97477064	192.631	7.27
6.05094	6.53916	7.03342	7.81634	6.7879	7.40514	6.12102	6.65535	6.05094	5.91886	7.11061	5.18587	6.84172	6.10434	6.12515		0.659093	P0C0L4	Complement C4-A OS=Homo sapiens OX=9606 GN=C4A PE=1 SV=2	738.9943889	49.08256881	192.664	7.08
6.50303	7.14364	7.1809	6.57137	5.97499	6.6893	6.30195	6.06178	6.26491	6.61471	5.79181	6.08108	6.60437	6.9542	6.85549		0.86022	P02751	Fibronectin OS=Homo sapiens OX=9606 GN=FN1 PE=1 SV=4	646.095465	36.33696563	262.46	5.71
7.10852	6.65678	6.57137	6.68229	6.89482	6.67666	6.71562	6.6279	6.77347	6.6865	6.88142	7.03452	6.62936	6.52826	6.37851		0.110584	P02787	Serotransferrin OS=Homo sapiens OX=9606 GN=TF PE=1 SV=3	628.0439422	67.19197708	77.014	7.12
6.2075	6.61029	6.75889	6.59246	6.20163	6.47411	6.17792	6.66249	6.77083	6.78921	6.54535	6.03122	6.33807	6.98071	7.15381		0.723431	P08603	Complement factor H OS=Homo sapiens OX=9606 GN=CFH PE=1 SV=4	615.1870714	59.38261576	139.005	6.61
6.86419	6.66107	6.79442	6.66959	6.70598	6.57894	6.72928	6.56377	6.65678	6.84423	6.46923	6.71425	6.62352	6.56834	6.57592		0.275749	P00450	Ceruloplasmin OS=Homo sapiens OX=9606 GN=CP PE=1 SV=1	492.3014948	45.82159624	122.128	5.72
7.08958	6.05094	7.18982	6.83036	6.49985	6.63952	6.37156	7.63154	6.14364	6.16792	5.73064	6.33092	6.27798	5.98413	7.21723		0.227555	P04275	von Willebrand factor OS=Homo sapiens OX=9606 GN=VWF PE=1 SV=4	460.8111793	26.62637753	309.058	5.48
6.6865	6.26303	6.12515	6.77873	6.97842	6.56377	6.84172	6.05311	6.63372	5.64386	6.21529	6.37678	7.31016	6.43463	5.91648		0.153927	P0DOX5	Immunoglobulin gamma-1 heavy chain OS=Homo sapiens OX=9606 PE=1 SV=1	432.776871	58.79732739	49.299	8.72
6.72383	6.61765	6.77873	6.46597	6.08534	6.47411	6.6851	6.87897	6.73877	6.84674	6.61471	6.48059	6.46597	6.68089	6.7866		0.849812	P00734	Prothrombin OS=Homo sapiens OX=9606 GN=F2 PE=1 SV=2	425.5653075	55.46623794	69.992	5.9
6.73335	6.84046	7.04439	6.89603	5.69209	6.44128	5.77347	7.54535	5.48864	6.52199	5.88509	6.07682	6.02901	6.36632	6.35403		0.71817	P02675	Fibrinogen beta chain OS=Homo sapiens OX=9606 GN=FGB PE=1 SV=2	393.9996964	64.76578411	55.892	8.27
6.74416	7.07468	7.22497	7.07788	5.51096	6.44956	5.57894	7.55995	5.30378	6.56224	5.79442	5.83542	5.93074	6.2724	6.06393		0.738776	P02671	Fibrinogen alpha chain OS=Homo sapiens OX=9606 GN=FGA PE=1 SV=2	353.9719302	37.6443418	94.914	6.01
6.29278	5.87774	6.30378	7.34873	6.73335	6.52826	6.3505	7.1179	6.1918	5.96347	6.38024	5.68089	7.21335	6.08534	7.08002		0.388743	P01871	Immunoglobulin heavy constant mu OS=Homo sapiens OX=9606 GN=IGHM PE=1 SV=4	344.7213888	57.39514349	49.409	6.77
6.34163	6.78005	7.06609	6.4363	6.55305	6.63662	6.59544	6.20945	6.31107	6.9542	6.56986	6.30378	6.26866	7.27519	6.96347		0.553707	P01031	Complement C5 OS=Homo sapiens OX=9606 GN=C5 PE=1 SV=4	343.4731807	34.96420048	188.186	6.52
6.86047	6.05311	5.89724	6.94953	7.17792	6.72383	7.08958	6.66391	6.8679	6.02459	6.02459	6.96694	6.74551	6.40599	6.17991		0.517353	P01859	Immunoglobulin heavy constant gamma 2 OS=Homo sapiens OX=9606 GN=IGHG2 PE=1 SV=2	335.5845482	54.29447853	35.878	7.59
6.75622	6.18785	6.00899	6.86047	7.22207	6.69349	6.50144	6.60733	7.16692	6.30378	5.77347	6.65105	6.926	6.50621	6.56834		0.877095	P01860	Immunoglobulin heavy constant gamma 3 OS=Homo sapiens OX=9606 GN=IGHG3 PE=1 SV=2	329.2191416	58.62068966	41.26	7.9
6.65678	7.20359	6.37504	7.10119	7.13031	5.79701	6.19967	6.93546	6.64386	7.03122	6.20163	6.56834	5.19377	6.78529	6.70044		0.739474	P00738	Haptoglobin OS=Homo sapiens OX=9606 GN=HP PE=1 SV=1	324.8502633	50	45.177	6.58
5.69488	7.17592	7.35843	6.39746	6.10643	5.84298	6.50621	6.04002	6.34873	7.46107	6.37851	6.12309	6.1127	7.86233	6.84046		0.613824	P00747	Plasminogen OS=Homo sapiens OX=9606 GN=PLG PE=1 SV=2	316.5181076	58.64197531	90.51	7.24
6.83542	6.61765	7.22786	6.29278	6.27612	6.86542	6.91049	6.81378	6.79571	6.52042	6.1819	6.33271	6.87036	6.54689	7.24508	+	0.0392397	P02647	Apolipoprotein A-I OS=Homo sapiens OX=9606 GN=APOA1 PE=1 SV=1	316.3328041	83.14606742	30.759	5.76
6.26866	6.46107	6.53761	6.18982	6.51885	6.81378	6.39746	5.99774	6.20555	7.04549	5.8505	5.92837	6.87652	7.22689	7.17692		0.566815	P02649	Apolipoprotein E OS=Homo sapiens OX=9606 GN=APOE PE=1 SV=1	311.0963584	75.39432177	36.132	5.73
6.72928	6.43962	6.9507	6.58346	6.62644	6.36107	6.58346	7.10748	6.8679	6.65105	6.3505	6.67243	6.49346	6.69905	6.81506		0.283672	Q14624	Inter-alpha-trypsin inhibitor heavy chain H4 OS=Homo sapiens OX=9606 GN=ITIH4 PE=1 SV=4	309.6126279	34.51612903	103.293	6.98
6.10014	5.97269	5.10852	5.54844	8.37808	4.90689	5.40939	7.22689	7.4733	6.77347	6.42459	6.69349	4.853	5.96578	5.21335		0.210277	P0DOX6	Immunoglobulin mu heavy chain OS=Homo sapiens OX=9606 PE=1 SV=1	289.4998303	40.10416667	63.446	7.87
6.60733	6.58346	6.89482	6.38024	6.23266	6.61029	6.78136	6.77083	6.70736	7.01569	6.58946	6.52826	6.67666	6.92244	6.88753		0.684892	P19823	Inter-alpha-trypsin inhibitor heavy chain H2 OS=Homo sapiens OX=9606 GN=ITIH2 PE=1 SV=2	250.2949016	33.72093023	106.397	6.86
6.64818	6.66249	6.95187	6.54381	6.12722	6.67384	6.73606	6.75889	6.62205	6.67948	6.3345	6.39746	6.79442	7.02126	6.86047		0.838217	P19827	Inter-alpha-trypsin inhibitor heavy chain H1 OS=Homo sapiens OX=9606 GN=ITIH1 PE=1 SV=3	248.7723767	26.78375412	101.326	6.79
6.36632	6.86913	7.36282	6.96	7.21335	7.12412	5.47249	6.24031	7.22689	5.70874	5.7252	6.43129	7.46516	6.27984	5.2211		0.951383	P01861	Immunoglobulin heavy constant gamma 4 OS=Homo sapiens OX=9606 GN=IGHG4 PE=1 SV=1	246.6649274	61.77370031	35.918	7.36
6.7761	6.79831	7.04767	6.41954	6.06824	7.55305	6.67666	6.47086	6.8189	6.6279	6.16792	6.59096	6.4446	6.89482	7.22014	+	0.0343997	P10643	Complement component C7 OS=Homo sapiens OX=9606 GN=C7 PE=1 SV=2	246.5183205	48.04270463	93.457	6.48
6.76421	6.54689	6.65392	6.75622	6.72247	6.46434	6.79571	6.82146	6.67666	6.49665	6.66534	6.76155	6.71149	6.53138	6.42626		0.790893	P02774	Vitamin D-binding protein OS=Homo sapiens OX=9606 GN=GC PE=1 SV=1	233.4740871	53.58649789	52.929	5.54
6.48864	6.54226	6.61765	6.46434	6.37851	6.8125	6.58195	6.54381	6.61618	6.66391	6.34163	6.42626	6.53138	6.8189	6.90809	+	0.0105221	P00736	Complement C1r subcomponent OS=Homo sapiens OX=9606 GN=C1R PE=1 SV=2	232.9228237	42.9787234	80.067	6.21
6.76951	6.86295	7.07253	6.91886	5.7761	6.48543	5.71973	7.58646	5.48864	6.48059	5.89966	5.97957	5.97269	6.30195	6.30378		0.686315	P02679	Fibrinogen gamma chain OS=Homo sapiens OX=9606 GN=FGG PE=1 SV=3	229.3541442	55.62913907	51.479	5.62
6.7761	6.52199	7.26303	6.46597	5.77873	6.79701	6.33092	6.6879	6.55459	7.02901	6.09381	6.01123	6.3837	7.04002	7.26772		0.765689	P13671	Complement component C6 OS=Homo sapiens OX=9606 GN=C6 PE=1 SV=3	228.3116319	35.86723769	104.718	6.76
7.04111	7.54612	6.824	6.47086	6.62205	6.69627	6.72247	6.6907	6.19377	6.58496	6.19377	6.13545	6.90087	6.61912	6.62205		0.505987	P06727	Apolipoprotein A-IV OS=Homo sapiens OX=9606 GN=APOA4 PE=1 SV=3	223.2710982	62.62626263	45.371	5.38
6.63662	6.70183	6.58045	6.70183	6.96	6.58195	6.75889	6.63081	6.7866	6.69349	6.80349	6.94837	6.46271	6.64386	6.42122		0.404131	P02790	Hemopexin OS=Homo sapiens OX=9606 GN=HPX PE=1 SV=2	222.3401773	52.16450216	51.643	7.02
6.44791	5.59096	6.6879	7.48543	7.12309	5.90929	7.36107	7.82018	7.13134	6.52199	6.52669	6.62936	6.43796	6.69349	6.93074		0.146195	P20742	Pregnancy zone protein OS=Homo sapiens OX=9606 GN=PZP PE=1 SV=4	216.2640724	21.25506073	163.76	6.38
6.34518	6.43796	6.51254	6.61618	6.70598	7.41532	7.26115	5.97499	6.82146	6.67807	6.73606	6.41954	6.72792	6.56986	6.31107		0.798445	Q9Y6R7	IgGFc-binding protein OS=Homo sapiens OX=9606 GN=FCGBP PE=1 SV=3	215.4044685	11.15633673	571.639	5.34
6.80219	6.44626	6.05094	6.59544	7.02126	6.732	7.02015	6.42626	6.98413	7.11582	7.01235	6.96578	6.32012	6.61324	6.72656		0.0907827	P01876	Immunoglobulin heavy constant alpha 1 OS=Homo sapiens OX=9606 GN=IGHA1 PE=1 SV=2	213.0485714	59.49008499	37.631	6.51
6.83289	6.732	6.65535	6.52356	6.61324	6.52042	6.67101	6.81634	6.8392	6.9331	6.84172	7.2182	6.34873	6.78398	6.64818		0.068803	P01042	Kininogen-1 OS=Homo sapiens OX=9606 GN=KNG1 PE=1 SV=2	210.6202025	42.39130435	71.912	6.81
6.66534	6.71973	6.45779	6.6865	6.75087	6.40259	6.59246	6.76421	6.74147	6.4363	6.88387	6.84925	6.67384	6.49825	6.32733		0.660384	P01008	Antithrombin-III OS=Homo sapiens OX=9606 GN=SERPINC1 PE=1 SV=1	207.1732404	45.68965517	52.569	6.71
6.67948	6.66818	6.56072	6.90929	6.87652	6.63807	6.69349	6.79442	6.66676	7.13955	6.70874	6.7866	6.41785	6.81762	6.56224		0.0619909	P05156	Complement factor I OS=Homo sapiens OX=9606 GN=CFI PE=1 SV=2	199.9434113	39.10806175	65.707	7.5
6.51412	6.95768	7.40259	6.74281	6.00899	6.42626	6.3837	6.67948	6.45615	7.12412	6.10643	6.15178	6.22304	7.09698	6.61765		0.923775	P00751	Complement factor B OS=Homo sapiens OX=9606 GN=CFB PE=1 SV=2	199.7647526	35.07853403	85.479	7.06
6.38198	6.37504	6.57894	7.53294	6.77873	5.95884	6.3733	7.06393	6.07253	7.09381	5.05745	6.08958	6.39746	6.3147	6.01123		0.211905	P00739	Haptoglobin-related protein OS=Homo sapiens OX=9606 GN=HPR PE=2 SV=2	197.1239642	55.45977011	39.005	7.09
6.78267	6.96232	7.12102	6.33807	6.24413	6.48059	6.43296	6.6865	6.74685	6.91648	6.38543	6.48382	6.67101	6.92244	6.8505		0.287836	P03952	Plasma kallikrein OS=Homo sapiens OX=9606 GN=KLKB1 PE=1 SV=1	190.8889374	47.3354232	71.323	8.22
6.60733	6.61324	6.59842	6.50779	6.40939	6.66534	6.76421	6.61324	6.52826	6.56986	6.54689	6.71699	6.54381	6.59991	6.65678	+	0.00069666	P09871	Complement C1s subcomponent OS=Homo sapiens OX=9606 GN=C1S PE=1 SV=1	185.8875023	38.37209302	76.635	4.96
6.60288	6.65535	6.67525	6.44128	6.71699	6.64818	6.78267	6.88996	6.6893	6.92244	6.76288	6.78921	6.5345	6.76818	6.70044		0.0631212	P02760	Protein AMBP OS=Homo sapiens OX=9606 GN=AMBP PE=1 SV=1	185.3846053	50.85227273	38.974	6.25
7.14262	6.84423	5.59395	6.89845	5.95884	5.99322	5.8802	6.62498	6.14568	7.09698	6.13545	6.70044	6.94369	7.35667	6.85922		0.226547	Q9Y490	Talin-1 OS=Homo sapiens OX=9606 GN=TLN1 PE=1 SV=3	184.3807043	17.07988981	269.599	6.07
6.79181	6.71699	6.76155	6.71012	5.87529	6.50621	6.81121	6.8802	6.80735	6.86295	6.42459	6.39746	6.35931	6.81762	6.47411		0.856745	P07357	Complement component C8 alpha chain OS=Homo sapiens OX=9606 GN=C8A PE=1 SV=2	183.6642457	36.30136986	65.121	6.47
7.17393	7.74349	6.60733	6.27798	6.45779	6.55919	6.62352	6.78267	6.55766	6.42122	6.29646	6.05528	6.89724	6.52982	5.80993		0.186409	P01009	Alpha-1-antitrypsin OS=Homo sapiens OX=9606 GN=SERPINA1 PE=1 SV=3	178.0925399	59.56937799	46.707	5.59
6.58346	6.20945	6.04002	6.90087	6.99435	6.54535	6.86171	6.41278	6.49185	5.98413	6.40939	6.52199	7.06609	6.39575	6.25927		0.0816951	P0DOX7	Immunoglobulin kappa light chain OS=Homo sapiens OX=9606 PE=1 SV=1	177.966315	58.87850467	23.364	7.17
6.73064	6.41785	6.30195	6.57894	7.05528	6.67243	6.88631	6.26491	6.98982	7.2891	7.05745	6.93782	6.18982	6.58946	6.74012		0.0900455	P0DOX2	Immunoglobulin alpha-2 heavy chain OS=Homo sapiens OX=9606 PE=1 SV=1	173.1243459	46.81318681	48.904	6.81
5.6865	6.64241	5.96809	6.75355	7.06717	5.45943	6.24793	6.72383	6.76421	6.36282	7.35843	6.10852	6.73335	6.81506	6.56072		0.0716398	P04003	C4b-binding protein alpha chain OS=Homo sapiens OX=9606 GN=C4BPA PE=1 SV=2	169.4564119	34.33835846	66.989	7.3
6.69488	6.73606	6.46107	6.55612	6.89845	6.7761	6.64386	6.59694	6.57894	6.72383	6.4363	6.4822	6.61029	6.62498	6.71836		0.944419	P10909	Clusterin OS=Homo sapiens OX=9606 GN=CLU PE=1 SV=1	165.0421078	38.75278396	52.461	6.27
6.75889	6.14364	6.0917	6.94369	7.15684	6.74147	6.89845	6.57894	6.79442	6.19771	6.49185	6.67948	6.98527	6.67243	6.57137		0.624106	P01834	Immunoglobulin kappa constant OS=Homo sapiens OX=9606 GN=IGKC PE=1 SV=2	163.7556851	90.65420561	11.758	6.52
6.36632	7.08428	7.77413	6.62644	6.21917	5.93546	5.93546	6.79312	5.60288	7.70805	5.6865	5.84549	5.78398	8.22352	5.3505		0.4183	P08519	Apolipoprotein(a) OS=Homo sapiens OX=9606 GN=LPA PE=1 SV=1	157.0843647	43.38170624	500.995	5.88
6.78398	6.824	7.2317	6.69627	6.2854	6.853	6.42626	7.31922	6.4446	6.82528	6.14771	6.40259	6.04876	6.83542	6.80349		0.458957	P02748	Complement component C9 OS=Homo sapiens OX=9606 GN=C9 PE=1 SV=2	150.0078064	35.24150268	63.133	5.59
6.75489	6.64097	6.66107	6.79701	6.65678	6.59544	6.83162	6.89603	6.82655	6.42962	6.49985	6.61324	6.74819	6.65821	6.57592		0.18669	P04217	Alpha-1B-glycoprotein OS=Homo sapiens OX=9606 GN=A1BG PE=1 SV=4	140.5182892	36.56565657	54.22	5.86
6.60881	6.75889	6.60881	6.61765	6.34163	6.56986	6.93074	6.98299	6.79312	6.41278	6.83036	6.58646	6.42626	6.53605	6.67807		0.761845	P36955	Pigment epithelium-derived factor OS=Homo sapiens OX=9606 GN=SERPINF1 PE=1 SV=4	140.037385	36.60287081	46.283	6.38
6.62205	6.50462	6.23266	6.47249	6.79831	6.79961	6.74551	6.58646	6.96232	6.50303	6.59096	7.13031	6.62644	6.58346	6.31288		0.958979	P01019	Angiotensinogen OS=Homo sapiens OX=9606 GN=AGT PE=1 SV=1	136.4804951	25.15463918	53.121	6.32
6.83542	7.09803	7.00899	6.34163	6.45943	6.23266	6.65535	6.93782	6.81506	6.40259	6.14975	6.04002	6.93899	6.97613	6.80993		0.746706	P06396	Gelsolin OS=Homo sapiens OX=9606 GN=GSN PE=1 SV=1	135.1813437	30.56265985	85.644	6.28
6.86542	6.70321	6.98185	6.3733	6.09381	6.93428	6.74953	6.46761	6.75889	7.10119	6.21723	6.74416	6.39232	6.75087	6.96578		0.122292	P23142	Fibulin-1 OS=Homo sapiens OX=9606 GN=FBLN1 PE=1 SV=4	135.019931	30.44096728	77.162	5.22
6.50303	7.0864	6.34518	6.60881	6.62936	6.75756	7.10852	6.65821	6.97728	6.01346	6.84423	6.37156	6.70044	6.50779	6.80478		0.719095	P04196	Histidine-rich glycoprotein OS=Homo sapiens OX=9606 GN=HRG PE=1 SV=1	126.1476075	31.61904762	59.541	7.5
6.14771	6.71012	6.51885	6.57592	6.90328	6.11894	6.38024	6.6837	6.88996	6.9542	7.06286	6.47086	6.40088	6.82909	6.71836		0.236896	P07225	Vitamin K-dependent protein S OS=Homo sapiens OX=9606 GN=PROS1 PE=1 SV=1	125.9912169	28.55029586	75.074	5.67
6.40769	6.71836	6.17393	6.64962	7.03342	6.46271	6.46107	6.85549	6.83289	6.78267	6.85922	6.9331	6.22497	6.60288	6.46434		0.461829	P02749	Beta-2-glycoprotein 1 OS=Homo sapiens OX=9606 GN=APOH PE=1 SV=3	125.9768143	51.01449275	38.273	7.97
6.39232	7.00562	7.07788	6.40599	5.848	6.45286	6.62059	6.59544	6.46597	7.06501	6.02237	6.15381	6.23649	7.53216	7.03232		0.797993	P07358	Complement component C8 beta chain OS=Homo sapiens OX=9606 GN=C8B PE=1 SV=3	125.2504946	43.14720812	67.003	8.13
6.49346	6.9472	6.52982	7.23649	6.16189	5.92362	6.74147	5.66959	6.29646	4.97728	6.3837	6.3733	7.88692	6.04439	6.00899		0.633453	P04264	Keratin, type II cytoskeletal 1 OS=Homo sapiens OX=9606 GN=KRT1 PE=1 SV=6	123.0687502	30.27950311	65.999	8.12
6.37851	6.1819	6.47411	7.15987	6.55612	6.53138	6.31832	6.99887	6.21335	6.63517	6.61029	5.83542	7.07361	6.23266	7.19672		0.677651	O43866	CD5 antigen-like OS=Homo sapiens OX=9606 GN=CD5L PE=1 SV=1	122.6075099	43.22766571	38.063	5.47
6.41616	6.96809	6.29278	6.2891	6.61618	6.67807	6.848	6.10014	7.07575	6.8505	6.74551	7.01903	6.54071	6.67807	6.59842		0.882185	P43652	Afamin OS=Homo sapiens OX=9606 GN=AFM PE=1 SV=1	115.761992	32.05342237	69.024	5.9
6.75355	6.2891	6.20163	6.90328	7.17692	6.55919	6.94369	6.34163	6.92481	5.77873	6.58045	6.67525	6.85922	6.51728	6.2211		0.88101	P0DOY2	Immunoglobulin lambda constant 2 OS=Homo sapiens OX=9606 GN=IGLC2 PE=1 SV=1	115.6499034	93.39622642	11.287	7.24
6.47249	7.05202	6.33807	7.13237	6.00899	6.13134	7.02459	5.79442	6.35579	5.12102	6.17193	6.01346	7.32733	6.14975	6.35579		0.39339	P13645	Keratin, type I cytoskeletal 10 OS=Homo sapiens OX=9606 GN=KRT10 PE=1 SV=6	114.2740779	29.79452055	58.792	5.21
6.64386	6.45121	6.77742	6.82528	6.89966	6.56986	6.72656	7.40684	6.7211	7.20848	7.19672	7.20653	6.08321	6.65678	6.69627	+	0.0124502	P01011	Alpha-1-antichymotrypsin OS=Homo sapiens OX=9606 GN=SERPINA3 PE=1 SV=2	114.0553332	34.04255319	47.621	5.52
7.41109	6.6851	6.0045	6.83794	6.40259	6.10643	6.29462	6.71012	6.16591	6.98641	6.05745	6.98299	6.9331	7.08321	6.34163		0.191066	P60709	Actin, cytoplasmic 1 OS=Homo sapiens OX=9606 GN=ACTB PE=1 SV=1	107.1003007	43.73333333	41.71	5.48
6.63081	6.79442	6.67243	6.46597	6.63662	6.67101	6.66959	6.56529	6.87406	6.74416	6.71562	6.61765	6.59544	6.64962	6.75221		0.339511	P12259	Coagulation factor V OS=Homo sapiens OX=9606 GN=F5 PE=1 SV=4	106.7979773	14.52338129	251.546	6.05
6.52513	6.61176	6.90448	6.45779	6.50303	6.30012	6.54689	6.47411	6.69627	6.87897	6.25739	6.63952	6.73335	6.9472	6.60288		0.8974	P35858	Insulin-like growth factor-binding protein complex acid labile subunit OS=Homo sapiens OX=9606 GN=IGFALS PE=1 SV=1	106.5562513	28.59504132	65.994	6.79
6.37678	6.81762	6.85798	6.77347	6.43129	5.89482	6.71836	6.9472	6.7211	6.80607	6.6453	6.6893	6.46107	6.7761	6.85798		0.825472	Q03591	Complement factor H-related protein 1 OS=Homo sapiens OX=9606 GN=CFHR1 PE=1 SV=2	101.8606144	36.06060606	37.626	7.39
6.67101	6.76686	6.78398	6.3345	6.58797	6.43296	6.78267	7.03342	6.88264	6.55766	6.72247	6.73471	6.76553	6.65678	6.8392	+	0.0432455	Q96PD5	N-acetylmuramoyl-L-alanine amidase OS=Homo sapiens OX=9606 GN=PGLYRP2 PE=1 SV=1	100.7040782	25	62.178	7.55
6.62936	6.6907	6.88509	6.43962	6.63662	6.89482	6.74416	6.97613	6.71012	6.23074	6.45286	6.74416	6.58346	6.75756	6.74147	+	0.0292264	P06681	Complement C2 OS=Homo sapiens OX=9606 GN=C2 PE=1 SV=2	97.00634861	24.20212766	83.214	7.42
6.42962	6.63372	6.51254	6.39403	5.90448	7.42038	6.78136	6.12722	6.70321	6.65535	6.46107	6.28355	6.30561	6.98982	7.09803		0.695926	Q08380	Galectin-3-binding protein OS=Homo sapiens OX=9606 GN=LGALS3BP PE=1 SV=1	96.59791221	26.83760684	65.289	5.27
6.49665	6.58346	6.76421	6.43962	6.39746	6.54226	6.6837	6.77347	6.66249	6.57894	6.54998	6.79181	6.75889	6.8936	6.61029		0.968345	P22105	Tenascin-X OS=Homo sapiens OX=9606 GN=TNXB PE=1 SV=4	95.92995099	6.223479491	457.932	5.17
6.50779	7.04985	7.03892	6.37504	6.34518	6.52513	6.72383	6.38198	6.56682	7.1334	6.22304	6.28355	6.50938	7.15886	6.6865		0.728028	P04004	Vitronectin OS=Homo sapiens OX=9606 GN=VTN PE=1 SV=1	94.99659825	24.26778243	54.271	5.8
6.35226	6.76288	7.29554	6.42962	6.17792	6.95536	6.3906	6.30378	6.89239	6.78529	6.82018	6.32733	6.56682	6.65821	6.83289		0.345185	Q16610	Extracellular matrix protein 1 OS=Homo sapiens OX=9606 GN=ECM1 PE=1 SV=2	94.18582729	33.51851852	60.635	6.71
5.88264	7.03342	5.6893	6.0268	6.15785	6.22304	6.13134	5.6865	5.91409	7.38802	6.08746	5.90929	6.8125	7.36457	6.54381		0.146939	P02656	Apolipoprotein C-III OS=Homo sapiens OX=9606 GN=APOC3 PE=1 SV=1	91.66469006	58.58585859	10.845	5.41
6.44626	6.8009	6.6279	6.43129	7.11894	6.49025	6.60881	6.29462	6.48059	6.10434	7.13443	6.91049	7.34252	5.93782	6.66959		0.808268	P68871	Hemoglobin subunit beta OS=Homo sapiens OX=9606 GN=HBB PE=1 SV=2	90.16432188	67.34693878	15.988	7.28
6.46923	6.46271	6.70183	6.85798	6.08958	6.42459	6.46761	6.99661	6.32373	6.48864	5.68089	6.02901	6.61471	6.68089	6.65535		0.155196	O14791	Apolipoprotein L1 OS=Homo sapiens OX=9606 GN=APOL1 PE=1 SV=5	89.5320079	33.41708543	43.947	5.81
6.49025	6.67243	6.70874	6.62352	5.92362	6.59096	6.88264	6.65105	6.65105	6.80219	6.29462	6.39746	6.41278	6.78136	6.42962		0.151344	P07360	Complement component C8 gamma chain OS=Homo sapiens OX=9606 GN=C8G PE=1 SV=3	86.81630453	68.81188119	22.264	8.31
7.00562	6.6014	6.01123	6.33271	7.1639	6.51885	6.66676	6.43129	6.6879	5.45615	6.49985	6.54381	6.82782	6.31288	6.10852		0.307321	P0DOX8	Immunoglobulin lambda-1 light chain OS=Homo sapiens OX=9606 PE=1 SV=1	86.09360305	47.22222222	22.816	6.76
6.90569	6.71149	6.92244	6.35226	6.75087	6.43962	6.79571	6.89845	6.50462	6.85674	6.51254	6.91767	6.46761	6.85175	6.95536	+	0.0370645	Q12805	EGF-containing fibulin-like extracellular matrix protein 1 OS=Homo sapiens OX=9606 GN=EFEMP1 PE=1 SV=2	83.91966683	36.71399594	54.604	5.07
6.82018	7.06824	6.60437	6.58946	6.54071	6.57289	6.57743	6.64097	6.75622	6.58195	6.33628	6.49025	6.44626	6.89239	6.7046		0.677535	P80108	Phosphatidylinositol-glycan-specific phospholipase D OS=Homo sapiens OX=9606 GN=GPLD1 PE=1 SV=3	81.89698109	17.38095238	92.278	6.37
6.70736	7.03782	6.49985	6.54689	6.56682	6.32193	6.87897	6.54535	6.69766	5.97957	6.6837	6.40088	6.91049	6.44956	6.1639		0.31707	P08697	Alpha-2-antiplasmin OS=Homo sapiens OX=9606 GN=SERPINF2 PE=1 SV=3	81.7151935	28.3095723	54.531	6.29
6.46923	7.2817	6.51728	7.02237	5.78398	5.95652	7.13955	5.61471	6.21723	5.27053	6.50621	6.21917	7.59171	6.2555	6.29646		0.500725	P35908	Keratin, type II cytoskeletal 2 epidermal OS=Homo sapiens OX=9606 GN=KRT2 PE=1 SV=2	81.36092654	23.16118936	65.393	8
6.71425	6.53916	6.36982	6.57592	6.6837	6.59544	6.80993	6.6279	6.91049	6.56377	6.80864	6.98413	6.42794	6.41447	6.35579		0.942323	P02765	Alpha-2-HS-glycoprotein OS=Homo sapiens OX=9606 GN=AHSG PE=1 SV=1	81.26409239	27.79291553	39.3	5.72
6.72656	6.72792	7.0864	6.76421	6.3837	6.56682	6.75221	7.16692	6.81634	6.41447	6.71973	6.83668	6.64962	6.54226	6.78267		0.0903744	Q06033	Inter-alpha-trypsin inhibitor heavy chain H3 OS=Homo sapiens OX=9606 GN=ITIH3 PE=1 SV=2	80.09420167	14.38202247	99.787	5.74
6.82528	6.3345	6.92362	6.48059	6.58496	6.75221	6.48382	6.73064	6.7252	6.6865	6.50938	7.16189	6.39232	6.54381	6.69766		0.113796	P22792	Carboxypeptidase N subunit 2 OS=Homo sapiens OX=9606 GN=CPN2 PE=1 SV=3	79.34007841	23.30275229	60.518	5.99
6.89966	6.49346	6.15381	6.7866	6.94017	6.55459	6.88142	6.63662	6.83416	6.37678	6.52513	6.96116	6.57743	6.44791	6.10224		0.843237	P02766	Transthyretin OS=Homo sapiens OX=9606 GN=TTR PE=1 SV=1	79.05510357	34.01360544	15.877	5.76
7.05094	6.66676	5.84251	7.04767	6.01017	5.39232	5.94181	6.9331	6.29829	6.54844	6.19967	7.26491	7.34341	6.75622	6.08746		0.303899	P62736	Actin, aortic smooth muscle OS=Homo sapiens OX=9606 GN=ACTA2 PE=1 SV=1	78.59345338	31.29973475	41.982	5.39
6.4363	6.59246	6.33628	6.7252	6.53138	6.51412	6.10643	6.46271	6.36807	7.19869	6.30561	6.56377	5.97728	6.76553	6.96116		0.856086	P36980	Complement factor H-related protein 2 OS=Homo sapiens OX=9606 GN=CFHR2 PE=1 SV=1	72.58003964	34.44444444	30.631	6.38
6.78398	6.65821	6.94251	6.26303	6.18982	6.64818	6.52669	6.98755	6.97499	6.52199	6.44294	6.53605	6.43296	6.64386	6.81634		0.405323	P27169	Serum paraoxonase/arylesterase 1 OS=Homo sapiens OX=9606 GN=PON1 PE=1 SV=3	69.73334402	21.4084507	39.706	5.22
7.07682	6.59395	6.79312	5.9542	7.3147	7.2075	6.32733	5.80478	6.2384	6.52513	5.87529	6.49665	7.55305	7.05202	5.7866		0.921279	P0DOX3	Immunoglobulin delta heavy chain OS=Homo sapiens OX=9606 PE=1 SV=1	67.58892013	30.46875	56.189	8.02
6.52199	6.824	6.38716	7.27146	6.31651	6.00675	6.51412	5.87774	6.29646	5.03122	6.24031	6.26491	8.0542	6.03562	5.848		0.613646	P35527	Keratin, type I cytoskeletal 9 OS=Homo sapiens OX=9606 GN=KRT9 PE=1 SV=3	67.3874574	23.11396469	62.027	5.24
7.59246	6.90569	6.17592	6.81634	5.75221	5.95652	5.89482	6.52042	5.73606	6.35931	5.67243	6.45779	7.40599	7.19377	6.92005		0.0880328	P18206	Vinculin OS=Homo sapiens OX=9606 GN=VCL PE=1 SV=4	67.21672772	16.04938272	123.722	5.66
6.75221	6.45615	6.3345	6.44128	6.45286	6.74953	6.58646	6.42794	6.30743	6.00899	6.5345	6.32912	6.76686	6.32193	6.19574	+	0.000137233	P48740	Mannan-binding lectin serine protease 1 OS=Homo sapiens OX=9606 GN=MASP1 PE=1 SV=3	65.4808264	18.74105866	79.195	5.49
6.98868	6.54071	6.50621	6.78921	6.32553	6.67807	6.65678	6.82018	6.8679	6.45286	6.12515	6.65105	6.73877	6.58646	6.39917		0.511895	P11021	Endoplasmic reticulum chaperone BiP OS=Homo sapiens OX=9606 GN=HSPA5 PE=1 SV=2	63.76505165	21.86544343	72.288	5.16
7.14568	6.89966	6.71699	6.59096	6.36807	6.58646	6.69209	6.78529	6.26115	6.04439	6.00675	6.42122	6.79961	6.52982	6.39746		0.168867	P05090	Apolipoprotein D OS=Homo sapiens OX=9606 GN=APOD PE=1 SV=1	62.27364581	31.21693122	21.262	5.15
5.74953	6.59842	6.32912	6.68229	7.04658	5.48864	6.24603	6.96578	6.96578	6.85175	7.41954	6.17393	6.32912	6.9472	6.92955		0.221343	P20851	C4b-binding protein beta chain OS=Homo sapiens OX=9606 GN=C4BPB PE=1 SV=1	61.87473352	27.77777778	28.338	5.14
6.75221	6.82273	6.16591	6.56529	7.11061	6.42962	6.96347	6.30743	6.54071	6.36282	6.95187	6.92955	7.08534	6.35755	6.35403		0.552793	P02042	Hemoglobin subunit delta OS=Homo sapiens OX=9606 GN=HBD PE=1 SV=2	60.64218333	37.41496599	16.045	8.05
6.49346	6.18587	6.47086	6.56986	6.86542	6.70736	6.78529	5.88509	6.62059	6.9507	6.39403	6.37504	6.53605	6.79831	6.75622		0.0846555	Q9UHG3	Prenylcysteine oxidase 1 OS=Homo sapiens OX=9606 GN=PCYOX1 PE=1 SV=3	60.13666946	26.93069307	56.604	6.18
6.31651	5.8125	6.40088	7.04002	6.73471	6.69488	6.54535	6.4822	6.69766	6.79831	6.6865	6.65821	6.7211	6.53138	6.99887		0.428625	P01591	Immunoglobulin J chain OS=Homo sapiens OX=9606 GN=JCHAIN PE=1 SV=4	59.72922882	45.91194969	18.087	5.24
6.74012	7.19574	6.98413	6.3505	6.45779	6.88753	6.50938	6.7046	6.66818	6.3505	6.23458	6.26491	6.53916	6.87406	6.75087		0.351962	P05546	Heparin cofactor 2 OS=Homo sapiens OX=9606 GN=SERPIND1 PE=1 SV=3	58.32271096	22.64529058	57.034	6.9
6.53294	6.54844	6.15178	6.73471	6.64818	5.80478	6.34341	7.1375	6.25172	5.93074	6.08746	6.64386	6.47086	6.92719	6.29278		0.0995309	A0M8Q6	Immunoglobulin lambda constant 7 OS=Homo sapiens OX=9606 GN=IGLC7 PE=1 SV=3	57.3740402	65.09433962	11.247	8.29
5.76288	6.2211	6.15785	5.80735	6.07039	5.6893	5.60288	5.15785	5.92837	8.33271	5.56986	6.15178	5.96578	7.23362	7.84674		0.848671	P02655	Apolipoprotein C-II OS=Homo sapiens OX=9606 GN=APOC2 PE=1 SV=1	57.22093112	56.43564356	11.277	4.72
7.00113	6.3837	6.67948	6.8189	6.35579	6.66391	6.77215	6.3837	6.34873	6.36457	6.32553	6.80219	6.97154	6.87283	6.64241		0.0888727	P11142	Heat shock cognate 71 kDa protein OS=Homo sapiens OX=9606 GN=HSPA8 PE=1 SV=1	57.09237822	25.85139319	70.854	5.52
6.83542	6.60733	6.40769	6.38543	6.67948	6.39403	7.00675	6.62936	6.65821	6.98755	6.78005	7.17493	6.26679	6.65392	6.38543		0.870876	P02753	Retinol-binding protein 4 OS=Homo sapiens OX=9606 GN=RBP4 PE=1 SV=3	56.19717707	28.35820896	22.995	6.07
6.99661	6.55152	6.29278	6.67243	6.63227	5.90689	6.17193	6.16993	6.14771	6.96116	6.57289	6.61029	6.72656	7.09487	6.67243		0.626607	P07996	Thrombospondin-1 OS=Homo sapiens OX=9606 GN=THBS1 PE=1 SV=2	55.90628125	13.5042735	129.3	4.94
6.6279	6.76553	6.56529	6.63372	6.57137	6.65821	6.81506	6.83668	6.75489	6.85425	6.54381	6.64097	6.15987	6.76288	6.71836		0.841589	P00740	Coagulation factor IX OS=Homo sapiens OX=9606 GN=F9 PE=1 SV=2	55.75903159	21.69197397	51.745	5.47
7.3672	7.05202	7.17692	7.00225	7.71768	6.13955	5.08746	6.27426	5.66959	6.48864	5.40599	6.69349	7.18785	7.46352	6.49825		0.717703	P12814	Alpha-actinin-1 OS=Homo sapiens OX=9606 GN=ACTN1 PE=1 SV=2	55.61325898	17.93721973	102.993	5.41
5.87529	6.05745	6.39575	6.57289	6.44294	7.11478	6.66107	6.62498	5.64962	5.98641	6.15583	6.60437	6.07253	5.80219	7.17193	+	0.00622179	P01833	Polymeric immunoglobulin receptor OS=Homo sapiens OX=9606 GN=PIGR PE=1 SV=4	55.12426839	16.88481675	83.232	5.74
6.4363	6.33985	6.63662	6.74147	6.56072	6.64386	6.9507	6.74819	6.91528	6.72792	6.74416	6.88142	6.47411	6.8936	6.80993		0.152273	Q9UGM5	Fetuin-B OS=Homo sapiens OX=9606 GN=FETUB PE=1 SV=2	54.45287272	30.36649215	42.028	6.83
6.54381	6.08958	6.14364	6.8505	6.98982	6.7761	6.88142	6.05528	6.79701	5.96578	6.01569	6.75889	7.1809	6.47411	6.3906		0.267586	P01619	Immunoglobulin kappa variable 3-20 OS=Homo sapiens OX=9606 GN=IGKV3-20 PE=1 SV=2	54.398993	46.55172414	12.549	4.96
6.16189	6.95652	6.76818	7.01235	6.72792	6.4545	6.40259	6.86047	6.36107	6.74281	6.47897	6.15178	6.49346	7.27146	6.48059		0.124664	P26927	Hepatocyte growth factor-like protein OS=Homo sapiens OX=9606 GN=MST1 PE=1 SV=2	53.72206699	19.83122363	80.268	7.68
6.58346	6.57592	6.54071	6.92125	6.92005	6.76288	6.60437	7.15076	6.91767	5.95652	6.44294	6.79701	6.77347	6.34873	6.39575		0.840822	P02750	Leucine-rich alpha-2-glycoprotein OS=Homo sapiens OX=9606 GN=LRG1 PE=1 SV=2	52.18594475	29.39481268	38.154	6.95
6.62059	6.00675	6.52042	6.35931	6.82655	6.86295	6.64818	6.3733	6.85798	6.50938	6.3505	6.65964	6.88874	6.64241	6.58346		0.405973	P01780	Immunoglobulin heavy variable 3-7 OS=Homo sapiens OX=9606 GN=IGHV3-7 PE=1 SV=2	51.90725469	40.17094017	12.934	6.57
6.37851	6.38716	6.1819	7.08108	6.73064	7.36807	6.68229	6.15381	5.65821	5.76022	6.55612	6.85175	6.99435	5.8679	5.70598		0.605137	P11226	Mannose-binding protein C OS=Homo sapiens OX=9606 GN=MBL2 PE=1 SV=2	51.42876257	41.53225806	26.127	5.49
6.6907	6.2854	6.48704	6.81378	6.55919	6.75087	6.99887	6.51728	6.50621	6.60288	6.732	6.72247	6.9331	6.60881	6.46923		0.166283	Q9NZP8	Complement C1r subcomponent-like protein OS=Homo sapiens OX=9606 GN=C1RL PE=1 SV=2	50.4304835	10.88295688	53.464	7.2
6.32733	7.06824	6.12309	6.80349	6.54381	6.14568	6.19771	6.88753	6.66534	5.46923	6.54381	6.36807	6.57137	6.25739	6.20359		0.0823837	P02763	Alpha-1-acid glycoprotein 1 OS=Homo sapiens OX=9606 GN=ORM1 PE=1 SV=1	49.73414437	33.83084577	23.497	5.02
6.33271	5.83289	5.72792	6.65678	6.00899	5.76288	6.52826	6.61618	5.62644	6.57289	7.06178	6.12102	6.23458	6.98413	6.05528	+	0.000177478	O75636	Ficolin-3 OS=Homo sapiens OX=9606 GN=FCN3 PE=1 SV=2	49.66868288	28.09364548	32.882	6.67
7.72178	7.32463	5.01346	6.85549	5.0268	5.93546	5.51728	6.50779	5.65535	6.41447	5.33985	6.64097	7.40514	7.20945	6.49346		0.277081	P67936	Tropomyosin alpha-4 chain OS=Homo sapiens OX=9606 GN=TPM4 PE=1 SV=3	47.94510229	33.06451613	28.504	4.69
6.53761	6.83794	6.38543	6.36457	6.67243	6.84925	6.76686	6.35403	6.73471	6.87897	6.5157	6.65821	6.20945	6.79831	6.43796		0.941337	Q96KN2	Beta-Ala-His dipeptidase OS=Homo sapiens OX=9606 GN=CNDP1 PE=1 SV=4	46.11486781	21.89349112	56.67	5.3
6.98755	6.5157	6.81762	6.58646	6.09381	6.79831	7.18388	6.89724	7.01681	6.78267	6.44128	6.76818	6.45615	6.60733	6.74819	+	0.0245273	P22352	Glutathione peroxidase 3 OS=Homo sapiens OX=9606 GN=GPX3 PE=1 SV=2	44.50372444	37.16814159	25.537	8.13
5.75221	6.98071	6.6893	6.5157	6.66249	5.78136	6.76288	6.88264	7.17592	5.8125	6.97384	6.09592	6.95303	6.3345	6.14771		0.570863	P02746	Complement C1q subcomponent subunit B OS=Homo sapiens OX=9606 GN=C1QB PE=1 SV=3	43.97354683	26.87747036	26.704	8.63
7.1467	6.51885	6.59544	6.37156	6.77083	6.3837	6.99661	7.16792	6.79442	6.78267	6.49185	6.39917	6.7866	6.61324	7.08215		0.12509	P04278	Sex hormone-binding globulin OS=Homo sapiens OX=9606 GN=SHBG PE=1 SV=2	43.6631875	32.08955224	43.752	6.71
7.02569	5.77083	6.45615	7.18388	6.79831	6.94953	6.87774	6.33985	6.32733	6.08321	6.18587	6.87406	7.0917	6.6014	6.31288		0.269675	A0A087WW87	Immunoglobulin kappa variable 2-40 OS=Homo sapiens OX=9606 GN=IGKV2-40 PE=3 SV=2	43.38562841	30.5785124	13.302	4.61
6.5744	6.56682	6.73471	6.85674	6.36982	6.6879	6.96347	6.85175	6.66249	6.92955	6.64818	6.42962	6.49985	6.75087	6.94953		0.233254	Q04756	Hepatocyte growth factor activator OS=Homo sapiens OX=9606 GN=HGFAC PE=1 SV=1	43.33326294	17.2519084	70.636	7.24
6.41785	6.84172	5.87774	6.91767	6.66959	6.1639	6.34341	6.92837	6.49185	5.37156	6.61471	6.47897	6.6453	6.51412	6.26866	+	0.0357558	P19652	Alpha-1-acid glycoprotein 2 OS=Homo sapiens OX=9606 GN=ORM2 PE=1 SV=2	42.89137502	26.86567164	23.588	5.11
6.63807	6.51412	6.48704	6.52826	6.98755	6.43463	6.6907	6.62936	6.76951	6.31651	7.10957	7.01235	7.02126	6.4363	6.61618		0.601266	P29622	Kallistatin OS=Homo sapiens OX=9606 GN=SERPINA4 PE=1 SV=3	42.45717983	29.03981265	48.511	7.75
6.81634	6.07895	6.15583	6.62352	6.99661	6.57592	6.83036	6.78136	6.6865	6.2114	6.43129	6.2384	6.87652	6.67666	7.06824		0.945415	P0DP03	Immunoglobulin heavy variable 3-30-5 OS=Homo sapiens OX=9606 GN=IGHV3-30-5 PE=3 SV=1	41.81379907	29.91452991	12.938	8.92
6.17991	6.34696	7.13443	6.64818	6.62936	6.10014	6.42122	7.65535	6.79051	7.47735	6.82528	6.96	5.35403	7.15785	6.28355		0.221989	P06310	Immunoglobulin kappa variable 2-30 OS=Homo sapiens OX=9606 GN=IGKV2-30 PE=3 SV=2	41.2826637	26.66666667	13.177	8.51
6.64674	6.24793	6.25739	6.51096	6.99887	6.52826	6.76686	6.69905	7.13443	6.8189	6.49825	6.70183	6.4545	6.48864	6.83416		0.859339	A0A0B4J1V0	Immunoglobulin heavy variable 3-15 OS=Homo sapiens OX=9606 GN=IGHV3-15 PE=3 SV=1	41.12862631	41.17647059	12.917	8.62
6.60437	5.853	6.48543	7.01123	7.08321	6.62352	6.81634	6.24603	6.73064	6.05311	6.49025	6.38198	7.11166	6.22304	6.59694		0.430668	A0A0A0MRZ8	Immunoglobulin kappa variable 3D-11 OS=Homo sapiens OX=9606 GN=IGKV3D-11 PE=3 SV=6	40.86425816	32.17391304	12.617	5.29
6.6453	6.76686	6.32912	6.47897	6.86419	6.52042	6.75489	6.74551	6.94837	6.10434	6.848	6.85549	6.82146	6.54535	6.37678		0.855924	P05452	Tetranectin OS=Homo sapiens OX=9606 GN=CLEC3B PE=1 SV=3	40.84431932	34.65346535	22.522	5.67
7.36545	7.16692	6.55919	6.66391	7.05961	6.27612	6.07468	6.92244	6.38716	6.64386	6.06824	6.49025	6.83794	6.6879	6.57289		0.469749	P21333	Filamin-A OS=Homo sapiens OX=9606 GN=FLNA PE=1 SV=4	40.64580514	5.402342274	280.564	6.06
6.78267	6.79701	6.21335	6.71012	6.63952	7.04439	7.09064	6.25739	6.91648	6.04439	6.65964	6.39746	6.6879	6.25172	6.00225		0.819409	P04040	Catalase OS=Homo sapiens OX=9606 GN=CAT PE=1 SV=3	39.04455739	20.87286528	59.719	7.39
6.83289	6.09592	6.67666	6.52042	6.57289	7.13853	6.47086	6.40769	6.87652	6.28725	6.45943	7.25644	6.60437	6.47086	6.54071		0.0997494	A0A0B4J1Y9	Immunoglobulin heavy variable 3-72 OS=Homo sapiens OX=9606 GN=IGHV3-72 PE=3 SV=1	37.90633171	47.05882353	13.194	7.85
6.96694	6.61912	6.44626	6.7761	6.61471	6.58496	6.45286	6.42794	6.57289	6.52826	6.33271	6.69488	7.08534	6.87652	6.42962	+	0.0431817	P14618	Pyruvate kinase PKM OS=Homo sapiens OX=9606 GN=PKM PE=1 SV=4	37.80531466	19.96233522	57.9	7.84
6.62498	6.82655	6.84549	6.3906	6.4446	6.87283	6.65964	6.44294	6.64674	6.79831	6.59991	6.24031	6.47086	6.74012	6.83794		0.91634	P00742	Coagulation factor X OS=Homo sapiens OX=9606 GN=F10 PE=1 SV=2	37.44387381	18.03278689	54.697	5.94
6.31288	6.60733	5.78398	6.35931	6.88142	5.70874	6.70044	7.52591	7.03892	6.00225	7.20555	6.80993	6.21917	6.49985	6.85549		0.384374	Q92954	Proteoglycan 4 OS=Homo sapiens OX=9606 GN=PRG4 PE=1 SV=3	37.37424818	6.125356125	150.968	9.51
6.74416	6.25739	7.21626	6.17193	6.15785	6.54226	6.94837	6.31288	6.60288	7.36019	6.16591	6.82655	6.71425	6.62644	7.46761	+	0.025631	P02652	Apolipoprotein A-II OS=Homo sapiens OX=9606 GN=APOA2 PE=1 SV=1	37.20500735	22	11.168	6.62
6.4822	6.65535	6.78529	6.46271	6.69627	6.5345	6.77479	7.03232	7.40003	6.95303	6.35579	7.10538	6.65964	6.64097	6.82909	+	0.00822426	Q9NQ79	Cartilage acidic protein 1 OS=Homo sapiens OX=9606 GN=CRTAC1 PE=1 SV=2	37.14338584	15.73373676	71.376	5.12
6.51096	6.49025	7.00787	6.65964	6.6907	6.66391	6.82528	6.4446	6.78005	7.00787	6.94837	6.75756	6.42291	6.96809	6.75221		0.0884812	P49747	Cartilage oligomeric matrix protein OS=Homo sapiens OX=9606 GN=COMP PE=1 SV=2	37.07153114	12.15323646	82.808	4.6
6.67243	6.9472	6.89603	6.52356	6.52356	6.77873	6.85674	6.46271	6.45779	6.50779	6.40769	6.44956	6.69209	6.89482	6.29094		0.73337	O00187	Mannan-binding lectin serine protease 2 OS=Homo sapiens OX=9606 GN=MASP2 PE=1 SV=4	37.00039486	13.26530612	75.654	5.63
7.2384	6.53916	5.80219	7.12825	6.78136	6.1639	7.19574	6.53605	6.20163	7.00787	6.07039	6.58646	6.88264	7.34607	6.57137	+	0.00440715	Q86UX7	Fermitin family homolog 3 OS=Homo sapiens OX=9606 GN=FERMT3 PE=1 SV=1	36.84964659	13.79310345	75.905	6.98
6.75622	6.67243	6.49185	6.732	6.82909	6.83162	6.82146	6.6014	6.64962	6.50462	6.88996	6.85922	6.65964	6.60437	6.71562		0.158456	P51884	Lumican OS=Homo sapiens OX=9606 GN=LUM PE=1 SV=2	35.39319063	17.75147929	38.405	6.61
6.51412	6.88509	6.52669	6.59246	6.87283	6.39232	6.46107	7.0268	6.78005	6.21335	7.0542	7.02126	6.61765	6.50938	6.52513		0.293558	O75882	Attractin OS=Homo sapiens OX=9606 GN=ATRN PE=1 SV=2	35.32249297	7.277816655	158.432	7.31
6.19574	6.64818	6.54381	7.00338	7.64602	6.15785	5.41616	7.10538	6.74819	7.10748	6.83416	6.21917	6.18388	6.70321	6.99095		0.270376	Q02985	Complement factor H-related protein 3 OS=Homo sapiens OX=9606 GN=CFHR3 PE=1 SV=2	35.07508621	16.36363636	37.299	7.55
6.65964	6.71562	6.45779	6.69766	6.55152	6.83036	6.63952	6.62059	6.80219	6.24413	7.03892	6.66249	6.41954	6.2817	6.14975		0.718562	P08185	Corticosteroid-binding globulin OS=Homo sapiens OX=9606 GN=SERPINA6 PE=1 SV=1	34.68632807	18.51851852	45.112	6.04
6.36632	5.68089	6.40429	6.42962	7.28263	6.47573	6.73606	5.89482	6.52356	6.1375	6.13955	7.70874	7.46923	6.99774	5.39575		0.879048	A0A0C4DH25	Immunoglobulin kappa variable 3D-20 OS=Homo sapiens OX=9606 GN=IGKV3D-20 PE=3 SV=1	34.52394167	27.5862069	12.507	4.59
6.42122	6.84298	6.87652	6.42291	6.85175	6.72247	6.62644	6.58496	6.95536	6.18982	6.91289	6.87283	6.50144	6.11061	6.13545		0.211365	P32119	Peroxiredoxin-2 OS=Homo sapiens OX=9606 GN=PRDX2 PE=1 SV=5	34.29748037	31.81818182	21.878	5.97
6.84674	6.82273	6.73606	6.44128	6.41954	6.61471	6.4446	6.82018	6.66818	6.91528	6.21723	6.26115	6.57137	6.89118	6.98755		0.988266	P35542	Serum amyloid A-4 protein OS=Homo sapiens OX=9606 GN=SAA4 PE=1 SV=2	34.24476226	50	14.737	9.07
6.57137	6.50779	6.88264	7.10852	6.37504	6.78267	6.52042	6.83794	6.67807	6.36107	6.50144	6.01346	6.49506	6.60437	6.74953		0.984066	P05160	Coagulation factor XIII B chain OS=Homo sapiens OX=9606 GN=F13B PE=1 SV=3	33.7547211	13.76701967	75.461	6.39
6.65392	6.33628	6.23266	6.66249	6.93546	6.80478	7.06609	6.35226	6.65105	6.29646	6.60288	6.65964	6.84172	6.68229	6.65249		0.715838	A0A0C4DH31	Immunoglobulin heavy variable 1-18 OS=Homo sapiens OX=9606 GN=IGHV1-18 PE=3 SV=1	33.69839155	23.93162393	12.812	8.84
6.848	6.35403	6.43129	6.71562	6.55459	6.44956	6.56986	6.93074	6.65535	6.48704	6.43129	6.60881	6.79312	6.66676	6.90207		0.882101	P15169	Carboxypeptidase N catalytic chain OS=Homo sapiens OX=9606 GN=CPN1 PE=1 SV=1	33.55284706	23.1441048	52.253	7.34
6.58346	6.25361	6.31107	6.54689	6.9542	6.71562	7.01681	6.43463	6.64241	6.05094	6.30743	6.55919	7.13237	6.24793	6.56682		0.640542	P06312	Immunoglobulin kappa variable 4-1 OS=Homo sapiens OX=9606 GN=IGKV4-1 PE=1 SV=1	33.39286986	29.75206612	13.372	5.25
6.6837	6.31832	6.53605	6.10014	6.9331	5.80158	6.92955	5.71992	6.75889	5.70593	6.78136	6.41616	6.10174	6.52982	6.97269		0.971022	A0A0B4J1X5	Immunoglobulin heavy variable 3-74 OS=Homo sapiens OX=9606 GN=IGHV3-74 PE=3 SV=1	33.16584147	36.75213675	12.831	8.66
6.24222	6.3147	6.58496	6.76022	6.67243	6.74147	6.46434	6.69905	6.64818	6.37851	6.63807	6.8125	6.65105	6.65821	6.40599		0.276628	P43251	Biotinidase OS=Homo sapiens OX=9606 GN=BTD PE=1 SV=2	32.8482747	11.78637201	61.093	6.25
6.79571	6.55152	6.15583	6.77873	6.9331	6.79831	6.70736	6.41785	6.58797	6.36457	6.59842	6.52513	6.6893	6.33807	6.13955		0.582203	Q9BQE3	Tubulin alpha-1C chain OS=Homo sapiens OX=9606 GN=TUBA1C PE=1 SV=1	32.79437752	18.93095768	49.863	5.1
6.56377	6.35579	6.60733	6.78267	6.75756	6.88142	6.69488	6.55612	6.7211	6.54381	6.71287	6.80349	6.66818	6.67243	6.51885		0.731434	Q07954	Prolow-density lipoprotein receptor-related protein 1 OS=Homo sapiens OX=9606 GN=LRP1 PE=1 SV=2	32.67894867	2.112676056	504.276	5.39
6.74416	6.06823	5.82262	5.96389	5.82723	6.5744	5.83586	6.58045	6.34696	5.73877	6.0268	5.87425	7.31741	6.97842	5.66395		0.925154	A0A075B6S2	Immunoglobulin kappa variable 2D-29 OS=Homo sapiens OX=9606 GN=IGKV2D-29 PE=3 SV=1	32.66315767	22.5	13.135	7.12
6.55919	6.95187	6.55152	6.45779	7.38457	5.8679	6.0917	7.10224	7.1179	5.40939	7.27426	6.81378	6.33092	5.87774	6.63807		0.325538	P05155	Plasma protease C1 inhibitor OS=Homo sapiens OX=9606 GN=SERPING1 PE=1 SV=2	32.51367666	17.8	55.119	6.55
6.54844	6.32553	6.49665	6.34163	6.8505	6.40429	6.58946	6.4545	7.14873	6.27984	6.59694	6.6879	6.77479	6.17991	6.55459		0.4618	A0A0A0MS15	Immunoglobulin heavy variable 3-49 OS=Homo sapiens OX=9606 GN=IGHV3-49 PE=3 SV=1	32.29048085	48.7394958	13.048	8.62
6.71562	6.64962	6.39575	6.63952	6.8189	6.67948	6.71973	6.7866	6.84298	6.60288	6.7879	6.62205	6.52826	6.54998	6.37851		0.670798	P08571	Monocyte differentiation antigen CD14 OS=Homo sapiens OX=9606 GN=CD14 PE=1 SV=2	32.13547041	24	40.051	6.23
5.83036	6.67807	6.82528	6.45615	6.40088	6.45121	6.71149	6.83036	6.98868	6.10434	6.97039	5.93782	6.69488	6.10434	6.38198		0.580695	P02747	Complement C1q subcomponent subunit C OS=Homo sapiens OX=9606 GN=C1QC PE=1 SV=3	31.39562207	21.2244898	25.757	8.41
6.77873	6.12309	6.46597	6.90207	6.61618	6.49346	6.44128	6.7879	6.78398	6.35403	6.62059	7.19279	6.70736	6.81762	6.43296		0.980191	P0DP04	Immunoglobulin heavy variable 3-43D OS=Homo sapiens OX=9606 GN=IGHV3-43D PE=3 SV=1	30.4228597	22.03389831	13.008	5.41
6.58496	6.6865	6.59694	6.34518	7.13955	6.30743	6.46271	6.20945	6.53605	5.05745	7.13031	6.58045	7.46434	5.70321	6.04876		0.789805	P69905	Hemoglobin subunit alpha OS=Homo sapiens OX=9606 GN=HBA1 PE=1 SV=2	29.60416535	23.23943662	15.248	8.68
5.9331	7.41616	6.85425	6.66107	6.52513	5.66107	6.00675	5.77347	6.46271	5.37851	6.2854	6.08534	6.17393	6.7866	6.07039	+	0.0124648	P02743	Serum amyloid P-component OS=Homo sapiens OX=9606 GN=APCS PE=1 SV=2	29.4584014	15.24663677	25.371	6.54
5.52042	6.58797	6.08746	6.37156	7.21335	5.75756	6.40088	6.86171	7.17193	6.62936	7.31741	6.46434	6.38716	6.79571	6.96809		0.318575	P27918	Properdin OS=Homo sapiens OX=9606 GN=CFP PE=1 SV=2	29.15361692	10.44776119	51.242	7.9
6.70044	6.62059	6.64818	6.83416	6.88996	6.57743	6.55919	6.53761	6.4363	6.50303	6.92005	6.49665	6.85425	6.58797	6.91886		0.436994	P33151	Cadherin-5 OS=Homo sapiens OX=9606 GN=CDH5 PE=1 SV=5	28.9108483	6.887755102	87.474	5.43
6.52669	6.07039	6.3505	6.84674	7.40173	7.21917	6.39403	6.1819	6.69488	5.78921	6.37504	6.48864	7.07253	6.46434	6.37504		0.923579	P07951	Tropomyosin beta chain OS=Homo sapiens OX=9606 GN=TPM2 PE=1 SV=1	27.62450462	17.25352113	32.831	4.7
7.07895	5.7761	6.10643	6.824	6.47249	6.3345	6.44128	6.86419	6.52356	6.66818	6.18982	7.05094	6.97039	6.83289	6.43463		0.0645007	P04075	Fructose-bisphosphate aldolase A OS=Homo sapiens OX=9606 GN=ALDOA PE=1 SV=2	27.57154531	23.9010989	39.395	8.09
7.51728	5.91414	5.95187	6.12623	6.33807	5.62936	6.03782	6.76818	6.20945	7.25927	6.00675	5.79689	7.07682	7.26209	5.93657	+	0.0345849	Q01518	Adenylyl cyclase-associated protein 1 OS=Homo sapiens OX=9606 GN=CAP1 PE=1 SV=5	27.3222202	16.42105263	51.869	8.06
6.97039	6.04002	6.72383	6.77083	6.35579	6.853	6.86295	6.17792	6.15178	6.45943	5.98641	6.65249	6.93074	6.88631	6.98641	+	0.0162017	P08238	Heat shock protein HSP 90-beta OS=Homo sapiens OX=9606 GN=HSP90AB1 PE=1 SV=4	27.30603377	10.63535912	83.212	5.03
7.09908	6.22304	6.83668	6.56986	6.45943	6.59395	6.84423	6.16792	6.22304	6.46597	5.56682	6.93546	7.15684	7.19672	7.09276	+	0.0387188	P07900	Heat shock protein HSP 90-alpha OS=Homo sapiens OX=9606 GN=HSP90AA1 PE=1 SV=5	26.70751159	10.51912568	84.607	5.02
6.38198	6.89845	6.66959	6.41109	6.72928	5.94486	6.54535	7.09276	7.01235	6.53761	6.8392	6.39403	6.03562	6.66534	6.73742		0.231544	Q96IY4	Carboxypeptidase B2 OS=Homo sapiens OX=9606 GN=CPB2 PE=1 SV=2	26.67838798	12.76595745	48.393	7.71
6.50144	6.02015	5.91409	6.8505	7.05528	6.57894	7.00562	6.23649	6.73471	5.8125	6.04658	6.47411	7.13031	6.21335	6.24603		0.297315	P01624	Immunoglobulin kappa variable 3-15 OS=Homo sapiens OX=9606 GN=IGKV3-15 PE=1 SV=2	26.24031681	26.08695652	12.488	5.19
6.38716	6.92362	6.4446	6.24413	6.39746	6.64962	6.5157	6.5744	6.51254	6.7866	6.59842	6.31288	6.35755	7.02237	6.75087		0.305527	Q9UK55	Protein Z-dependent protease inhibitor OS=Homo sapiens OX=9606 GN=SERPINA10 PE=1 SV=1	26.23986644	15.09009009	50.674	8.27
6.3837	6.74685	5.80478	6.96347	5.94251	6.01792	6.04221	6.12102	5.86295	7.21917	5.86047	6.60585	5.93782	7.0433	6.4822		0.6179	Q92496	Complement factor H-related protein 4 OS=Homo sapiens OX=9606 GN=CFHR4 PE=1 SV=3	26.23306414	9.688581315	65.308	4.94
6.2817	6.58646	6.72656	6.84423	6.35403	6.72928	6.57894	6.48382	6.3733	6.64818	6.67807	6.74551	6.53916	6.71836	6.35755		0.793287	Q76LX8	A disintegrin and metalloproteinase with thrombospondin motifs 13 OS=Homo sapiens OX=9606 GN=ADAMTS13 PE=1 SV=1	26.23210724	5.746320953	153.505	7.17
6.83416	6.16189	6.41954	6.37851	6.94953	6.78398	6.66959	6.74551	7.03782	6.72656	6.43796	6.52356	6.88996	6.75889	6.93546		0.444176	P01602	Immunoglobulin kappa variable 1-5 OS=Homo sapiens OX=9606 GN=IGKV1-5 PE=1 SV=2	26.08318745	29.05982906	12.773	8.28
6.96347	5.89475	6.07039	5.97715	6.95187	6.74819	6.99322	6.80219	6.94017	5.89239	6.54689	5.6278	6.89239	6.59842	5.66745		0.778923	A0A0B4J1X8	Immunoglobulin heavy variable 3-43 OS=Homo sapiens OX=9606 GN=IGHV3-43 PE=3 SV=1	25.58701019	22.03389831	13.068	5.41
6.19377	6.0268	6.4363	6.67666	6.97728	6.52042	6.42291	6.89966	6.61176	5.89724	6.01123	6.44294	6.83668	6.74819	6.68089		0.262988	A0A087WSY6	Immunoglobulin kappa variable 3D-15 OS=Homo sapiens OX=9606 GN=IGKV3D-15 PE=3 SV=6	25.21523557	26.08695652	12.526	5.19
6.95768	6.50144	6.40939	6.49185	6.94953	6.71149	6.87036	6.24603	7.02015	6.15178	6.37156	6.59246	7.04002	6.37678	6.62936		0.7746	P01700	Immunoglobulin lambda variable 1-47 OS=Homo sapiens OX=9606 GN=IGLV1-47 PE=1 SV=2	24.8154535	29.05982906	12.276	5.91
7.05528	6.18388	6.71425	6.14364	6.83289	6.64386	6.77083	6.69488	6.76288	6.12722	6.41954	7.08215	6.59395	6.62059	6.13134		0.938673	P01717	Immunoglobulin lambda variable 3-25 OS=Homo sapiens OX=9606 GN=IGLV3-25 PE=1 SV=2	24.75304371	36.60714286	12.004	4.5
6.55766	6.48059	6.71149	6.66249	6.49665	7.26303	6.55152	6.66959	7.1416	6.30561	6.61471	6.50303	6.43962	6.41109	7.14364	+	0.0494241	P12109	Collagen alpha-1(VI) chain OS=Homo sapiens OX=9606 GN=COL6A1 PE=1 SV=3	24.59862115	7.684824903	108.462	5.43
6.79571	6.65678	6.54689	6.55459	6.64674	6.60733	6.91886	7.04985	6.71149	5.99548	6.75489	6.7046	6.85175	6.4545	6.59694		0.191039	P13796	Plastin-2 OS=Homo sapiens OX=9606 GN=LCP1 PE=1 SV=6	24.45375962	12.75917065	70.244	5.43
6.43129	6.6453	6.17592	6.67666	6.98071	6.56377	6.89966	7.03562	7.02237	6.20359	6.98868	6.926	6.13134	6.2075	6.12515		0.579691	A0A075B6K4	Immunoglobulin lambda variable 3-10 OS=Homo sapiens OX=9606 GN=IGLV3-10 PE=3 SV=2	23.91815368	34.7826087	12.433	4.83
5.89239	7.06609	6.60733	5.96809	6.3906	5.99548	5.98868	7.22593	6.89482	6.8189	7.34518	6.26491	6.43296	6.72383	6.80735		0.0794013	P03951	Coagulation factor XI OS=Homo sapiens OX=9606 GN=F11 PE=1 SV=1	23.6444811	12.16	70.064	8.1
6.66676	6.19967	6.56224	6.64241	6.90207	6.78267	6.80219	6.03562	6.80478	6.62059	6.40939	6.39403	7.0268	6.71425	6.75756		0.216683	A0A0C4DH72	Immunoglobulin kappa variable 1-6 OS=Homo sapiens OX=9606 GN=IGKV1-6 PE=3 SV=1	23.51317687	26.4957265	12.689	8.29
7.54381	5.99095	6.22882	6.43463	6.89845	7.3505	6.33807	6.19771	6.77215	7.45039	6.5744	6.65105	5.90689	6.20359	7.54458		0.306581	P01599	Immunoglobulin kappa variable 1-17 OS=Homo sapiens OX=9606 GN=IGKV1-17 PE=1 SV=2	23.32325844	25.64102564	12.77	8.68
6.43962	6.46923	6.08108	6.72247	7.12412	6.97728	6.5744	6.89603	7.16993	6.08108	6.32373	6.39575	6.59395	6.48382	6.04876		0.577663	A0A075B6K5	Immunoglobulin lambda variable 3-9 OS=Homo sapiens OX=9606 GN=IGLV3-9 PE=3 SV=1	23.15279774	23.47826087	12.324	7.39
7.51333	6.49665	6.68089	6.78921	7.0607	6.8392	6.71562	6.66534	6.71836	6.29278	6.31107	6.73877	6.51412	6.26115	6.32912		0.691734	P23083	Immunoglobulin heavy variable 1-2 OS=Homo sapiens OX=9606 GN=IGHV1-2 PE=1 SV=2	23.10571387	20.51282051	13.076	9.13
5.83794	6.52982	6.12309	5.94953	5.76818	6.49825	6.44956	5.36457	4.97728	6.15381	4.65535	5.8679	7.54458	6.27612	7.30561		0.102176	P02654	Apolipoprotein C-I OS=Homo sapiens OX=9606 GN=APOC1 PE=1 SV=1	22.76267442	34.93975904	9.326	8.47
6.2211	7.28725	5.67525	6.20555	6.03782	6.43129	6.25927	5.56986	6.07682	6.63372	5.95187	5.96116	7.16289	7.04111	6.40259	+	0.0463964	P55056	Apolipoprotein C-IV OS=Homo sapiens OX=9606 GN=APOC4 PE=1 SV=1	22.70569143	33.85826772	14.543	8.92
6.74819	7.11166	6.96578	5.84298	5.83794	6.52982	6.59395	6.28725	6.08321	6.74416	6.96578	6.50621	6.76951	7.10014	6.30378		0.626484	P22891	Vitamin K-dependent protein Z OS=Homo sapiens OX=9606 GN=PROZ PE=1 SV=2	22.52755333	16	44.715	5.97
6.82782	5.97499	6.85674	6.71973	7.2075	6.88996	6.39575	6.47411	6.74281	6.00225	6.32733	6.2854	6.67384	6.61324	7.30287		0.453788	A0A0C4DH29	Immunoglobulin heavy variable 1-3 OS=Homo sapiens OX=9606 GN=IGHV1-3 PE=3 SV=1	22.42110141	35.04273504	12.999	9.55
5.96809	5.62644	5.8505	6.76421	7.25361	6.51254	6.853	6.89724	6.62059	6.30378	6.87652	6.05311	6.47897	6	6.56682		0.61289	P01593	Immunoglobulin kappa variable 1D-33 OS=Homo sapiens OX=9606 GN=IGKV1D-33 PE=1 SV=2	22.19963077	13.67521368	12.84	4.78
5.99569	7.10643	5.63561	6.64818	5.6438	5.68344	5.91706	5.81775	5.96383	5.49451	5.83294	6.96232	6.01089	5.93987	5.98868		0.903402	P04259	Keratin, type II cytoskeletal 6B OS=Homo sapiens OX=9606 GN=KRT6B PE=1 SV=5	22.03655879	8.156028369	60.03	8
7.38198	6.80607	6.44626	7.24698	7.19279	6.62205	5.63807	6.74551	5.90448	6.63662	5.90929	6.1127	6.99887	6.67384	6.10014		0.371099	P06753	Tropomyosin alpha-3 chain OS=Homo sapiens OX=9606 GN=TPM3 PE=1 SV=2	21.8385361	15.43859649	32.93	4.72
7.11894	6.96694	5.91409	6.43962	6.47249	6.59991	6.732	6.56986	6.29646	6.27612	6.58946	6.50144	6.96	6.4446	6.41616		0.242117	P09493	Tropomyosin alpha-1 chain OS=Homo sapiens OX=9606 GN=TPM1 PE=1 SV=2	20.63499808	15.14084507	32.689	4.74
6.73335	6.74819	6.76553	6.1639	6.42794	6.47573	7.03342	6.61029	6.47573	7.16491	6.73471	6.65249	6.1918	7.11894	7.17193		0.158219	Q13103	Secreted phosphoprotein 24 OS=Homo sapiens OX=9606 GN=SPP2 PE=1 SV=1	20.61514198	26.54028436	24.322	8.32
5.92587	5.80493	6.97384	6.11427	6.81506	6.77083	6.0045	5.79181	5.78896	5.85549	5.63951	5.88362	6.49665	5.86401	5.98574		0.756862	A0A0B4J1V6	Immunoglobulin heavy variable 3-73 OS=Homo sapiens OX=9606 GN=IGHV3-73 PE=3 SV=1	20.57821871	31.93277311	12.849	9.17
5.93782	6.33628	5.06609	8.36851	6.88753	6.79181	6.75889	7.85175	6.32373	5.37851	5.18587	6.98185	5.01346	6.50779	5.26679		0.929269	P02741	C-reactive protein OS=Homo sapiens OX=9606 GN=CRP PE=1 SV=1	20.46216197	12.5	25.023	5.63
6.50621	6.36107	6.40259	7.09381	6.82528	6.2211	6.87774	6.51885	6.50303	6.75889	6.58646	6.35403	6.50144	7.25739	7.00113		0.550705	P17936	Insulin-like growth factor-binding protein 3 OS=Homo sapiens OX=9606 GN=IGFBP3 PE=1 SV=2	20.38614184	18.21305842	31.654	8.69
6.42794	6.22689	6.52513	6.33628	6.97039	7.09381	6.39575	6.12928	7.10224	6.34341	6.20163	6.71699	6.8802	6.58797	7.07895		0.062475	A0A0C4DH38	Immunoglobulin heavy variable 5-51 OS=Homo sapiens OX=9606 GN=IGHV5-51 PE=3 SV=1	20.38210339	24.78632479	12.666	8.27
6.67525	6.62059	6.28725	6.51885	6.2384	6.12515	6.58946	6.61029	6.32733	6.84674	6.55459	6.30012	6.55152	6.8189	6.66391	+	0.0191033	P04180	Phosphatidylcholine-sterol acyltransferase OS=Homo sapiens OX=9606 GN=LCAT PE=1 SV=1	20.26165322	8.181818182	49.546	6.11
7.65177	6.61176	6.34518	6.96	5.77083	6.18388	6.32193	6.57592	5.78398	7.18686	5.39575	6.87283	7.10643	7.20945	6.53916		0.0901818	P63104	14-3-3 protein zeta/delta OS=Homo sapiens OX=9606 GN=YWHAZ PE=1 SV=1	20.23985311	17.14285714	27.728	4.79
5.89412	5.9578	5.63735	5.85709	5.87587	6.51412	6.00589	6.28725	5.94986	6.47897	5.70809	5.96882	6.89724	6.12037	5.92864		0.779339	P34931	Heat shock 70 kDa protein 1-like OS=Homo sapiens OX=9606 GN=HSPA1L PE=1 SV=2	20.13376802	8.736349454	70.331	6.02
7.22593	6.84172	7.33718	6.81506	6.56986	6.97384	6.90929	7.57667	6.89239	6.15583	6.70321	6.86666	6.41447	6.22497	6.19967	+	0.0496232	Q15848	Adiponectin OS=Homo sapiens OX=9606 GN=ADIPOQ PE=1 SV=1	19.03426884	12.29508197	26.397	5.74
6.15178	6.83289	6.62644	6.38024	6.1127	5.89239	5.24793	6.26679	6.05311	6.60585	5.58797	5.87036	6.96694	6.84549	6.79312	+	0.0308168	Q15485	Ficolin-2 OS=Homo sapiens OX=9606 GN=FCN2 PE=1 SV=2	18.8696565	15.01597444	33.98	6.77
6.59544	5.93546	6.23649	6.39575	6.71562	6.35931	6.44791	6.69627	7.17991	7.58195	6.61618	6.78921	6.15381	6.43296	6.90328		0.896429	P01766	Immunoglobulin heavy variable 3-13 OS=Homo sapiens OX=9606 GN=IGHV3-13 PE=1 SV=2	18.83310224	18.96551724	12.498	7.08
6.3505	6.3906	5.45335	6.79051	6.1843	7.12205	6.20385	6.1639	6.79831	6.36632	6.30925	6.90448	6.87036	6.67525	6.21723		0.79379	P01743	Immunoglobulin heavy variable 1-46 OS=Homo sapiens OX=9606 GN=IGHV1-46 PE=1 SV=2	18.69478218	22.22222222	12.924	8.92
6.59395	5.72358	6.05961	5.66559	6.19771	6.75221	6.41785	6.43463	6.37504	5.98641	6.32912	5.65322	6.50938	6.32553	5.79295		0.16785	P10586	Receptor-type tyrosine-protein phosphatase F OS=Homo sapiens OX=9606 GN=PTPRF PE=1 SV=2	18.67646766	3.723125328	212.744	6.3
6.27798	5.79703	7.95187	5.89179	5.54226	5.926	5.58797	5.99548	7.80542	7.40684	5.1375	5.56404	5.95187	5.99095	5.77368		0.410122	P0DOX4	Immunoglobulin epsilon heavy chain OS=Homo sapiens OX=9606 PE=1 SV=1	18.55021088	11.3345521	60.285	7.99
7.19672	6.22689	6.14771	6.92837	6.08958	6.49825	6.70044	6.848	6.24793	6.2854	6.1334	6.67384	7.02901	6.76951	6.52669		0.14695	P07237	Protein disulfide-isomerase OS=Homo sapiens OX=9606 GN=P4HB PE=1 SV=3	18.47174639	12.4015748	57.081	4.87
5.78916	5.66609	5.70796	5.70851	5.95464	5.84549	5.77221	7.00787	5.88504	6.8936	5.52398	5.86037	6.09592	5.91866	5.76636		0.916391	Q9BXR6	Complement factor H-related protein 5 OS=Homo sapiens OX=9606 GN=CFHR5 PE=1 SV=1	18.34833574	6.326889279	64.377	7.06
6.76553	6.08958	6.31832	6.72247	6.91886	6.86913	6.67666	6.57289	6.61618	6.22497	6.08108	6.52356	6.87897	6.46107	6.62936		0.300724	A0A0C4DH69	Immunoglobulin kappa variable 1-9 OS=Homo sapiens OX=9606 GN=IGKV1-9 PE=3 SV=1	18.18036338	29.05982906	12.706	8.29
6.32553	6.71287	5.63836	6.72928	6.10823	6.6865	5.79855	6.10014	5.88996	6.56072	5.64097	6.1819	6.82146	7.33807	6.6851		0.74761	Q15582	Transforming growth factor-beta-induced protein ig-h3 OS=Homo sapiens OX=9606 GN=TGFBI PE=1 SV=1	17.97665984	7.174231332	74.634	7.71
6.74416	7.70183	6.7046	6.25361	6.33807	6.51412	6.0917	7.1127	5.86542	6.6279	6.1819	6.33985	6.42626	6.87283	6.10643		0.539034	P00488	Coagulation factor XIII A chain OS=Homo sapiens OX=9606 GN=F13A1 PE=1 SV=4	17.91555817	9.699453552	83.215	6.09
7.35403	6.35226	5.20163	6.91289	5.84046	4.853	5.7252	6.91528	6.30378	6.96232	7.06286	7.69627	6.732	6.50938	6.18785		0.746993	P02775	Platelet basic protein OS=Homo sapiens OX=9606 GN=PPBP PE=1 SV=3	17.42051623	26.5625	13.885	8.79
6.68089	7.22014	6.47411	6.94486	7.2317	6.2854	6.53294	6.85175	6.78398	6.38024	6.48059	6.79051	6.72247	6.62644	6.47735		0.21888	Q15113	Procollagen C-endopeptidase enhancer 1 OS=Homo sapiens OX=9606 GN=PCOLCE PE=1 SV=2	17.36342566	15.3674833	47.942	7.43
6.70874	6.86295	6.65249	6.62059	6.824	6.69488	6.77215	6.62936	6.83794	6.94953	6.53605	6.8125	6.36807	6.57592	6.52513		0.243316	P49908	Selenoprotein P OS=Homo sapiens OX=9606 GN=SELENOP PE=1 SV=3	17.15946757	10.23622047	43.156	7.87
5.92251	5.83895	5.76553	5.9492	7.46761	6.33807	6.55766	6.61029	5.83664	6.58797	5.29321	5.79732	6.85674	5.94541	5.8406		0.783027	O00391	Sulfhydryl oxidase 1 OS=Homo sapiens OX=9606 GN=QSOX1 PE=1 SV=3	17.14704709	6.157965194	82.526	8.92
6.49665	6.29829	6.31832	6.59694	7.7286	6.43296	6.18587	7.30561	6.47086	6.48864	6.47573	6.29462	6.36457	6.62644	6.61765		0.210609	P18428	Lipopolysaccharide-binding protein OS=Homo sapiens OX=9606 GN=LBP PE=1 SV=3	16.99084686	6.029106029	53.35	6.7
6.25739	6.42459	6.01569	6.19574	6.94486	6.6893	6.84925	7.30652	6.67525	6.84172	7.16792	6.96232	5.93074	6.81762	6.67807		0.200175	P09172	Dopamine beta-hydroxylase OS=Homo sapiens OX=9606 GN=DBH PE=1 SV=3	16.89501851	9.724473258	69.021	6.42
6.56682	6.71562	6.75756	6.06824	6.57289	6.54844	6.94603	6.79442	6.49506	6.62644	7.34696	6.49985	6.63517	6.4446	6.5157		0.599912	P98160	Basement membrane-specific heparan sulfate proteoglycan core protein OS=Homo sapiens OX=9606 GN=HSPG2 PE=1 SV=4	16.83560546	1.320883626	468.532	6.51
6.74147	6.11061	6.6837	6.54226	6.86047	6.41109	6.86295	6.29094	6.99435	6.0917	6.8505	6.86542	6.71973	6.4446	6.66249		0.461824	A0A075B6I9	Immunoglobulin lambda variable 7-46 OS=Homo sapiens OX=9606 GN=IGLV7-46 PE=3 SV=4	16.66541785	21.36752137	12.46	7.2
7.18587	6.27984	6.36982	7.18488	7.16289	6.86047	6.1127	6.00899	6.44294	6.28725	6.38024	6.4363	6.67384	6.43463	6.11686		0.652333	P68366	Tubulin alpha-4A chain OS=Homo sapiens OX=9606 GN=TUBA4A PE=1 SV=1	16.60762227	10.9375	49.892	5.06
6.58195	6.23266	6.22497	6.54381	7.26491	6.59694	6.86419	6.44791	6.95652	6.31288	6.58946	7.32912	7.08746	6.60288	5.42626		0.835146	P01742	Immunoglobulin heavy variable 1-69 OS=Homo sapiens OX=9606 GN=IGHV1-69 PE=1 SV=2	16.47375456	26.4957265	12.651	9.17
6.36107	6.34341	6.1918	6.25361	7.06609	6.74281	6.75355	6.01569	6.73606	5.88264	6.2384	6.91528	7.00787	6.59246	6.72247		0.594013	P01824	Immunoglobulin heavy variable 4-39 OS=Homo sapiens OX=9606 GN=IGHV4-39 PE=1 SV=2	16.4515353	20	13.908	9.26
7.28725	6.22497	6.88142	6.49346	6.66959	5.98413	5.73877	6.8505	6.76686	6.23458	6.08534	7.31922	7.29278	6.81506	6.65821		0.886353	P37802	Transgelin-2 OS=Homo sapiens OX=9606 GN=TAGLN2 PE=1 SV=3	16.41884352	14.07035176	22.377	8.25
6.18785	6.71287	6.01123	6.47573	6.80735	6.55766	6.3906	6.18388	6.77742	4.83794	6.12928	5.88509	6.8505	5.79181	5.85798	+	0.0242062	P81605	Dermcidin OS=Homo sapiens OX=9606 GN=DCD PE=1 SV=2	16.35118485	22.72727273	11.277	6.54
5.3505	6.12309	6.51254	7.01458	5.42962	7.38111	7.08215	7.34074	6.12309	5.29646	4.69488	5.80219	6.95652	5.56986	7.60437		0.675811	P0DJI8	Serum amyloid A-1 protein OS=Homo sapiens OX=9606 GN=SAA1 PE=1 SV=1	16.34407389	24.59016393	13.524	6.79
6.95768	6.64097	6.72383	6.8505	6.76818	6.56529	6.99095	6.79571	6.57289	7.01569	6.37851	6.81762	6.40769	6.7761	6.52826	+	0.0225975	P01034	Cystatin-C OS=Homo sapiens OX=9606 GN=CST3 PE=1 SV=1	16.25358737	19.17808219	15.789	8.75
7.03562	6.41278	6.88996	6.21529	6.87897	6.60881	6.39403	6.66249	6.41109	6.70183	6.08108	7.26959	6.732	7.02126	6.87406	+	0.0116139	P14625	Endoplasmin OS=Homo sapiens OX=9606 GN=HSP90B1 PE=1 SV=1	16.12011959	6.97384807	92.411	4.84
6.01123	6.79051	5.4822	6.41785	7.14466	6.84172	6.66249	6.50621	5.41954	5.91169	5.82528	6.65535	6.86047	5.55459	6.31832		0.310918	P12882	Myosin-1 OS=Homo sapiens OX=9606 GN=MYH1 PE=1 SV=3	15.99456293	1.856627127	223.006	5.74
6.94603	6.6907	6.74819	6.47249	6.12515	6.14568	6.50462	6.54071	6.48864	6.92125	5.66391	5.75489	6.52982	6.85798	6.98868		0.353761	O95445	Apolipoprotein M OS=Homo sapiens OX=9606 GN=APOM PE=1 SV=2	15.96301128	26.59574468	21.239	6.01
5.975	6.91886	6.35403	6.42291	6.65249	5.68864	6.71973	5.74386	5.92917	5.40573	5.46032	6.49185	6.0092	6.11399	6.52669		0.940682	Q9Y623	Myosin-4 OS=Homo sapiens OX=9606 GN=MYH4 PE=2 SV=2	15.85860609	1.908200103	222.932	5.85
7.20163	5.95454	6.14364	5.91741	7.2891	6.18388	7.25927	6.73742	6.27612	7.12102	6.29278	5.75453	6.55152	6.91648	5.62052		0.0727663	P06733	Alpha-enolase OS=Homo sapiens OX=9606 GN=ENO1 PE=1 SV=2	15.80614017	12.67281106	47.139	7.39
6.36107	6.64097	6.50462	6.23458	7.45533	6.05528	6.44956	6.51254	6.03122	6.17592	7.27612	7.53528	6.50938	5.95187	6.24603		0.771321	P61626	Lysozyme C OS=Homo sapiens OX=9606 GN=LYZ PE=1 SV=1	15.56171248	27.7027027	16.526	9.16
6.71973	6.2817	6.14568	6.77215	7.07468	6.73335	6.74685	6.49665	6.54381	5.99774	6.30195	6.63952	6.9542	6.55919	6.58646		0.690417	A0A0J9YX35	Immunoglobulin heavy variable 3-64D OS=Homo sapiens OX=9606 GN=IGHV3-64D PE=3 SV=1	15.33822024	18.8034188	12.814	7.85
6.63517	6.21529	7.85487	6.36807	5.93607	6.58646	6.27426	6.69627	6.54381	7.15785	6.41616	6.41785	6.77347	6.41109	6.81121		0.560088	Q15166	Serum paraoxonase/lactonase 3 OS=Homo sapiens OX=9606 GN=PON3 PE=1 SV=3	15.31742845	9.039548023	39.582	5.41
6.90328	6.8009	5.81506	6.9331	6.92719	6.41109	6.7879	6.10852	6.19574	5.98413	6.29462	6.7761	7.20457	6.0917	6.05528		0.187343	P02533	Keratin, type I cytoskeletal 14 OS=Homo sapiens OX=9606 GN=KRT14 PE=1 SV=4	15.24198695	9.957627119	51.529	5.16
6.50462	6.34341	6.32012	6.60881	6.45943	7.19574	6.48864	6.24982	6.48543	5.89239	6.44128	6.7046	6.61029	6.75221	6.6907	+	0.0367506	P05062	Fructose-bisphosphate aldolase B OS=Homo sapiens OX=9606 GN=ALDOB PE=1 SV=2	15.21961676	9.065934066	39.448	7.87
6.7211	5.81411	6.53138	5.98925	6.54071	6.88509	7.0268	6.60288	6.58496	5.95884	6.40939	5.96337	6.78136	6.4822	5.73431		0.895228	P12111	Collagen alpha-3(VI) chain OS=Homo sapiens OX=9606 GN=COL6A3 PE=1 SV=5	14.89235951	1.164620711	343.457	6.68
6.44791	5.97294	5.76095	5.90418	6.01654	6.89239	5.88278	6.39746	5.99095	6.6851	6.73742	5.90752	6.6014	6.29829	5.98463		0.943773	P35443	Thrombospondin-4 OS=Homo sapiens OX=9606 GN=THBS4 PE=1 SV=2	14.73461704	4.162330905	105.802	4.68
6.57137	6.48543	6.55766	6.2891	7.33807	6.49346	6.4822	6.5345	6.96347	6.8392	6.48382	5.92837	6.83542	6.96116	6.87652		0.624871	P11597	Cholesteryl ester transfer protein OS=Homo sapiens OX=9606 GN=CETP PE=1 SV=2	14.66277581	5.070993915	54.721	6.09
6.59246	5.91452	6.69209	6.12726	7.28077	6.54844	6.35579	6.72247	6.89603	6.55612	6.72247	6.21118	6.65678	6.65105	5.82525		0.735179	Q6UY14	ADAMTS-like protein 4 OS=Homo sapiens OX=9606 GN=ADAMTSL4 PE=1 SV=2	13.2947859	5.400372439	116.471	8.34
6.28355	6.79181	7.20065	6.38198	6.17193	5.59552	5.98641	6.05799	6.2724	5.39408	6.51254	6.08958	5.8878	6.52356	6.34696		0.445398	O00602	Ficolin-1 OS=Homo sapiens OX=9606 GN=FCN1 PE=1 SV=2	12.81131944	11.96319018	35.056	6.86
5.89481	6.10557	6.87652	5.83391	6.65105	5.79438	6.53294	6.01945	5.81845	5.42764	5.38622	5.66823	5.91335	5.80421	5.73946		0.977212	A0A087WSX0	Immunoglobulin lambda variable 5-45 OS=Homo sapiens OX=9606 GN=IGLV5-45 PE=3 SV=1	12.66115644	26.82926829	13.153	7.2
5.90656	5.95221	6.69627	5.99659	6.24031	6.54844	7.11686	6.81634	5.7029	6.35579	5.57239	5.72347	6.49025	5.8174	5.75386		0.79324	P08253	72 kDa type IV collagenase OS=Homo sapiens OX=9606 GN=MMP2 PE=1 SV=2	12.50351852	5.303030303	73.835	5.47
5.58195	7.4363	5.4935	6.18785	5.67482	6.36457	5.75158	6.52199	6.04876	6.2724	6.97269	5.96809	6.79701	7.44128	6.56224		0.247921	Q14520	Hyaluronan-binding protein 2 OS=Homo sapiens OX=9606 GN=HABP2 PE=1 SV=1	12.12433218	5.714285714	62.63	6.54
6.66107	6.49346	5.56478	6.83162	5.76376	6.75889	5.90745	6.7046	6.70321	6.46923	5.69488	6.3733	6.7046	6.89118	6.02901		0.958492	P55103	Inhibin beta C chain OS=Homo sapiens OX=9606 GN=INHBC PE=2 SV=1	11.83277131	7.670454545	38.213	7.11
7.07575	6.48704	7.1809	6.27612	5.62644	6.2817	5.70044	6.76022	6.79831	7.14262	6.98527	6.43463	6.65535	6.54381	7.09698		0.90442	P04070	Vitamin K-dependent protein C OS=Homo sapiens OX=9606 GN=PROC PE=1 SV=1	11.43439966	8.893709328	52.037	6.28
6.732	6.72247	6.1375	6.67807	6.55459	6.4822	6.39403	6.65105	6.79181	6.5345	6.75489	7.27426	6.61176	6.55766	6.28355		0.954413	P11717	Cation-independent mannose-6-phosphate receptor OS=Homo sapiens OX=9606 GN=IGF2R PE=1 SV=3	11.33625852	2.248093135	274.199	5.94
5.8426	7.11061	6.06178	6.9331	6.81762	6.2854	6.48059	6.59395	7.09592	6.36107	7.24031	6.04221	7.16491	7.27519	6.50303		0.106829	P00748	Coagulation factor XII OS=Homo sapiens OX=9606 GN=F12 PE=1 SV=3	11.23975426	5.528455285	67.748	7.74
6.59842	6.53605	6.45286	6.77742	7	7.00899	6.66249	6.71012	6.89966	6.13545	6.57137	6.91169	6.24413	6.81378	6.64241		0.145812	P01601	Immunoglobulin kappa variable 1D-16 OS=Homo sapiens OX=9606 GN=IGKV1D-16 PE=3 SV=2	11.2080288	13.67521368	12.722	7.74
6.07253	6.71562	6.59096	6.40939	7.224	6.83162	6.22882	5.85549	5.78136	6.44956	8.29232	6.47249	6.61324	5.74685	6.60881		0.87054	P01718	Immunoglobulin lambda variable 3-27 OS=Homo sapiens OX=9606 GN=IGLV3-27 PE=1 SV=2	11.13133994	18.5840708	12.157	5.01
6.78921	6.40769	6.71425	6.51412	6.26866	7.01123	6.95187	6.86913	6.92837	6.70321	6.47735	6.35931	6.64097	6.67807	7.17891		0.118021	Q9UM47	Neurogenic locus notch homolog protein 3 OS=Homo sapiens OX=9606 GN=NOTCH3 PE=1 SV=2	11.13085475	1.895734597	243.468	5.39
7.17393	6.64241	6.51412	6.92955	6.55766	6.64386	6.61029	6.40939	6.59544	6.72792	6.20163	6.70736	6.82909	6.84046	6.58946	+	0.007482	P61981	14-3-3 protein gamma OS=Homo sapiens OX=9606 GN=YWHAG PE=1 SV=2	11.05747188	16.19433198	28.285	4.89
6.84925	6.56377	5.69488	6.7252	6.86171	6.86171	7.45943	6.27984	6.82528	5.18982	6.58045	6.46923	6.76951	6.14364	5.90207		0.616845	P01701	Immunoglobulin lambda variable 1-51 OS=Homo sapiens OX=9606 GN=IGLV1-51 PE=1 SV=2	11.00180356	13.67521368	12.241	7.03
6.93546	7.17891	7.04767	6.50779	6.71836	6.72656	6.60881	6.74147	6.54998	6.99774	6.48864	6.0917	6.19967	7.12619	6.64674		0.0844251	Q9HDC9	Adipocyte plasma membrane-associated protein OS=Homo sapiens OX=9606 GN=APMAP PE=1 SV=2	10.70603476	5.528846154	46.451	6.16
5.84235	6.23074	5.64962	7.13237	7.79181	5.98479	7.22207	5.9118	5.78258	5.39653	5.48343	6.46434	5.76375	6.10127	6.21529		0.910936	P69891	Hemoglobin subunit gamma-1 OS=Homo sapiens OX=9606 GN=HBG1 PE=1 SV=2	10.67972436	15.6462585	16.13	7.2
7.10957	6.45615	6.75622	6.76818	6.52982	6.6893	6.48543	6.64962	6.34696	6.71973	6.07039	6.57743	6.8716	6.9507	6.87283		0.0684682	P00338	L-lactate dehydrogenase A chain OS=Homo sapiens OX=9606 GN=LDHA PE=1 SV=2	10.66640875	9.337349398	36.665	8.27
6.98413	5.66897	5.58996	5.99872	5.886	6.12722	5.82456	6.38198	6.06824	6.58496	5.65249	5.87414	7.65964	7.50303	5.87895		0.344896	Q9HBI1	Beta-parvin OS=Homo sapiens OX=9606 GN=PARVB PE=1 SV=1	10.57870186	7.692307692	41.688	6.73
6.65105	6.55152	6.61912	7.04002	6.90689	6.20555	6.76421	6.75221	6.60881	6.98641	6.74819	6.90569	6.45286	6.90569	6.56682		0.135421	P01344	Insulin-like growth factor II OS=Homo sapiens OX=9606 GN=IGF2 PE=1 SV=1	10.5241984	13.88888889	20.127	9.32
7.47249	5.64962	5.95652	6.94953	7.36545	6.48382	6.62498	6.73335	6.7046	6.15178	6.43463	7.15785	6.9507	6.04439	6.09803		0.485292	A0A0A0MT36	Immunoglobulin kappa variable 6D-21 OS=Homo sapiens OX=9606 GN=IGKV6D-21 PE=3 SV=1	10.32116702	10.52631579	12.332	7.28
5.95884	6.83542	6.50303	6.34696	7.25644	6.81378	6.39746	6.1127	7.51017	5.84298	6.30012	6.19967	6.3906	6.05094	6.70598		0.18262	A0A0B4J1Y8	Immunoglobulin lambda variable 9-49 OS=Homo sapiens OX=9606 GN=IGLV9-49 PE=1 SV=1	10.21603655	21.95121951	13.016	7.28
6.62352	6.56529	6.29278	6.97039	6.26866	7.07039	6.92481	6.41785	6.39746	6.732	6.60437	6.64241	6.37851	6.62936	6.55612		0.11862	Q04721	Neurogenic locus notch homolog protein 2 OS=Homo sapiens OX=9606 GN=NOTCH2 PE=1 SV=3	10.14220487	1.011736139	265.226	5.14
6.42794	6.58346	5.65712	6.7252	6.00599	6.42626	5.90452	6.67101	6.36807	6.89966	6.12309	6.26866	6.65105	7.18686	6.65249		0.826577	P07195	L-lactate dehydrogenase B chain OS=Homo sapiens OX=9606 GN=LDHB PE=1 SV=2	10.02570152	12.8742515	36.615	6.05
7.1375	5.73606	5.78398	6.3906	7.2817	7.13955	6.39917	5.30743	6.47735	5.79442	5.2555	6.59694	6.89603	6.36807	7.6125		0.21348	P01706	Immunoglobulin lambda variable 2-11 OS=Homo sapiens OX=9606 GN=IGLV2-11 PE=1 SV=2	9.909721325	6.722689076	12.636	7.24
6.4545	6.59842	6.09381	6.57743	7.09381	6.54226	6.44626	6.72247	6.45779	5.95884	6.18785	6.23458	7.07895	6.1334	5.36457	+	0.0335229	P01709	Immunoglobulin lambda variable 2-8 OS=Homo sapiens OX=9606 GN=IGLV2-8 PE=1 SV=2	9.888849491	6.779661017	12.374	5.91
6.76818	6.94369	6.16591	6.34696	7.2854	6.31288	6.19967	6.78136	6.55152	5.89724	7.11061	7.14873	7.02237	6.2211	6.03782		0.593454	P06276	Cholinesterase OS=Homo sapiens OX=9606 GN=BCHE PE=1 SV=1	9.747346242	4.651162791	68.374	7.42
7.14975	5.81271	5.68285	6.09256	6.15596	6.48059	5.93787	6.08321	6.43463	6.05961	6.06178	5.75282	7.54844	7.30561	5.77088		0.411119	P62258	14-3-3 protein epsilon OS=Homo sapiens OX=9606 GN=YWHAE PE=1 SV=1	9.589422921	11.76470588	29.155	4.74
5.96809	5.64386	6.2854	6.92837	7.05202	6.86295	6.61471	6.49985	6.74551	6.07039	6.71012	6.78267	6.87529	6.4446	6.27798		0.963297	P00441	Superoxide dismutase [Cu-Zn] OS=Homo sapiens OX=9606 GN=SOD1 PE=1 SV=2	9.37478471	15.58441558	15.926	6.13
7.34696	6.58195	6.67101	7.10434	6.40939	6.27612	6.824	5.78921	5.75756	5.38543	5.99548	6.79051	7.21626	7.10538	6.45121		0.793511	P13647	Keratin, type II cytoskeletal 5 OS=Homo sapiens OX=9606 GN=KRT5 PE=1 SV=3	9.256307603	4.406779661	62.34	7.74
6.39403	6.28355	6.1127	6.18388	6.35755	6.47411	6.50303	6.51096	6.07253	7.19081	6.28355	6.42459	6.3147	7.2384	7.47411		0.382216	P49913	Cathelicidin antimicrobial peptide OS=Homo sapiens OX=9606 GN=CAMP PE=1 SV=1	9.124110158	18.82352941	19.289	9.41
6.41785	6.53138	6.39575	6.79051	7.10538	6.88142	6.45779	6.5345	6.70598	6.3837	7.27705	6.7879	6.62205	6.45121	6.37504		0.748867	Q86VB7	Scavenger receptor cysteine-rich type 1 protein M130 OS=Homo sapiens OX=9606 GN=CD163 PE=1 SV=2	9.030238197	3.287197232	125.369	5.95
5.95756	5.84923	5.56104	5.87881	5.64679	6.00899	5.77391	6.81378	6.03996	7.24603	5.53738	5.79833	6.65535	5.91866	5.8391		0.480055	O95810	Caveolae-associated protein 2 OS=Homo sapiens OX=9606 GN=CAVIN2 PE=1 SV=3	8.96706201	6.588235294	47.145	5.21
6.29278	6.32553	5.75978	6.64386	5.95362	6.60288	5.78435	6.72247	6.91169	6.60288	6.95884	6.52513	6.97039	7.0607	7.02569		0.327392	P02786	Transferrin receptor protein 1 OS=Homo sapiens OX=9606 GN=TFRC PE=1 SV=2	8.81885025	6.315789474	84.818	6.61
6.86419	6.01792	6.49185	6.61912	6.49025	6.66534	6.68229	6.77479	6.77347	6.15178	7.08746	6.59694	6.83289	6.46434	6.61324		0.995368	P08637	Low affinity immunoglobulin gamma Fc region receptor III-A OS=Homo sapiens OX=9606 GN=FCGR3A PE=1 SV=2	8.817802934	11.41732283	29.071	8.07
6.39746	6.53916	6.52042	6.51412	6.48382	6.65821	6.82909	6.46923	6.19377	6.18982	6.87283	6.41785	6.49506	7.05637	6.62205	+	0.00564915	P14151	L-selectin OS=Homo sapiens OX=9606 GN=SELL PE=1 SV=2	8.762392464	4.301075269	42.159	6.6
5.85239	6.26115	6.51096	6.07253	6.60733	5.76916	6.62352	5.83701	6.01341	5.64617	5.51234	5.52669	5.95728	5.95782	7.02126		0.539179	P04211	Immunoglobulin lambda variable 7-43 OS=Homo sapiens OX=9606 GN=IGLV7-43 PE=3 SV=2	8.688835334	15.38461538	12.443	7.03
6.61324	6.53138	6.34518	7.10014	6.77479	6.50621	6.54381	6.67525	6.6907	5.21723	6.3147	6.07039	6.84172	6.50144	6.17792		0.345883	P10599	Thioredoxin OS=Homo sapiens OX=9606 GN=TXN PE=1 SV=3	8.668766618	29.52380952	11.73	4.92
6.23458	6.58496	5.80478	6.6279	7.33718	6.56682	6.6907	6.24031	7.21335	5.79961	6.74147	6.70183	6.60881	6.07895	6.29829		0.47137	A0A0C4DH34	Immunoglobulin heavy variable 4-28 OS=Homo sapiens OX=9606 GN=IGHV4-28 PE=3 SV=1	8.64441162	7.692307692	13.116	9.29
6.77347	6.41954	6.23266	6.55766	6.59842	5.56079	6.54998	5.74239	6.89482	5.14126	6.96694	6.71699	5.88973	6.66391	6.97269		0.888925	Q12860	Contactin-1 OS=Homo sapiens OX=9606 GN=CNTN1 PE=1 SV=1	8.637291389	2.455795678	113.249	5.9
6.4446	5.84453	5.58869	6.08731	5.7673	6.39917	6.01183	6.83542	7.09064	6.77347	6.17792	5.75635	6.6279	6.96232	5.86772		0.784608	O15144	Actin-related protein 2/3 complex subunit 2 OS=Homo sapiens OX=9606 GN=ARPC2 PE=1 SV=1	8.597233349	6.666666667	34.311	7.36
6.78398	6.55766	6.46271	6.86666	6.66676	6.88753	6.85425	6.82655	6.80993	6.56529	6.60733	6.58346	6.70736	6.64097	6.45286		0.325535	P06702	Protein S100-A9 OS=Homo sapiens OX=9606 GN=S100A9 PE=1 SV=1	8.435861417	18.42105263	13.234	6.13
6.49346	5.87774	6.30012	5.96809	6.31832	6.84298	6.6865	6.91169	6.20945	5.83794	5.75756	6.18587	6.97842	6.53916	6.97728		0.344721	A0A0C4DH68	Immunoglobulin kappa variable 2-24 OS=Homo sapiens OX=9606 GN=IGKV2-24 PE=3 SV=1	8.39952209	10.83333333	13.071	8.53
6.53761	6.27612	6.23649	6.79442	7.1416	7.32463	6.58946	6.31651	6.49506	5.98868	6.40599	6.55305	6.54998	6.10224	6.26115		0.750417	P02686	Myelin basic protein OS=Homo sapiens OX=9606 GN=MBP PE=1 SV=3	8.365805114	7.236842105	33.097	9.79
7.59395	7.02901	5.72424	6.85922	5.89599	5.853	5.85126	6.8189	5.91409	7.27705	6.25927	6.84674	6.61471	7.08002	5.88753		0.0869105	P23528	Cofilin-1 OS=Homo sapiens OX=9606 GN=CFL1 PE=1 SV=3	8.365382992	6.626506024	18.491	8.09
7.31016	5.88264	6.36282	6.06609	6.8392	6.67101	6.87529	6.81506	6.53761	6.52356	6.63227	7.38457	6.51254	6.39575	6.49185		0.335021	Q6UX71	Plexin domain-containing protein 2 OS=Homo sapiens OX=9606 GN=PLXDC2 PE=1 SV=1	8.27706984	6.238185255	59.546	6.46
7.03892	5.853	6.70874	6.33092	7.16591	7.03342	6.69209	6.75355	7.19377	6.59395	6.29646	7.31379	5.64386	6.74147	6.82018		0.146764	A0A075B6H9	Immunoglobulin lambda variable 4-69 OS=Homo sapiens OX=9606 GN=IGLV4-69 PE=1 SV=1	8.268231592	14.28571429	12.765	6.51
7.05094	6.55152	7.23362	6.88631	6.46107	6.56986	6.17193	6.49185	6.34518	6.92719	5.6837	4.56072	6.39575	6.73064	6.38198		0.595413	Q13790	Apolipoprotein F OS=Homo sapiens OX=9606 GN=APOF PE=1 SV=2	7.97471962	8.282208589	35.377	5.64
5.69087	5.88553	6.47411	6.04505	6.80735	6.61618	6.6837	6.58195	5.69929	6.1639	5.61573	5.91203	7.06501	5.90388	5.64717		0.79608	A0A0G2JS06	Immunoglobulin lambda variable 5-39 OS=Homo sapiens OX=9606 GN=IGLV5-39 PE=3 SV=1	7.960665627	20.32520325	13.386	8.63
7.64962	5.92985	5.77983	5.99632	5.72708	5.10434	5.82375	6.60733	5.4822	7.05853	5.61471	6.02916	6.79571	7.42375	5.87921		0.0959896	Q15942	Zyxin OS=Homo sapiens OX=9606 GN=ZYX PE=1 SV=1	7.869829943	4.545454545	61.238	6.67
6.63662	6.63227	6.96463	6.84674	5.96809	6.70874	6.63807	6.34518	6.94017	6.32733	6.60585	6.47086	6.47411	6.86542	7.24127		0.161927	Q16706	Alpha-mannosidase 2 OS=Homo sapiens OX=9606 GN=MAN2A1 PE=1 SV=2	7.726537578	2.097902098	131.057	7.58
6.51254	6.45779	7.01235	6.97154	6.38198	6.60288	6.17792	6.59246	6.62205	7.05853	6.41954	6.58646	6.58045	6.53138	6.42626		0.568529	P04745	Alpha-amylase 1 OS=Homo sapiens OX=9606 GN=AMY1A PE=1 SV=2	7.615534182	3.913894325	57.731	6.93
5.94339	5.87724	5.9668	6.04388	5.77476	5.76022	6.02579	5.35755	5.84079	5.20163	5.26169	5.92419	6.09381	5.92231	5.77139		0.26773	P31947	14-3-3 protein sigma OS=Homo sapiens OX=9606 GN=SFN PE=1 SV=1	7.598306407	10.88709677	27.757	4.74
5.96562	5.8636	5.61466	5.93582	5.7191	6.55919	5.75622	7.19081	5.80979	5.98641	5.56557	5.76111	6.84549	5.86887	5.95989		0.973881	A0A075B6J9	Immunoglobulin lambda variable 2-18 OS=Homo sapiens OX=9606 GN=IGLV2-18 PE=3 SV=2	7.095829422	11.01694915	12.404	4.82
7.61839	5.82774	5.44626	6.07215	6.21917	5.7252	5.49185	6.90929	5.8505	6.38024	5.78921	5.65587	7.48784	7.3345	5.66146		0.10781	Q15404	Ras suppressor protein 1 OS=Homo sapiens OX=9606 GN=RSU1 PE=1 SV=3	7.017305717	3.249097473	31.521	8.65
6.85922	6.84046	7.41701	6.97613	6.2724	6.81506	6.14364	6.7252	6.5744	6.1918	6.74012	6.43962	6.25927	6.14975	5.69488		0.874723	P05109	Protein S100-A8 OS=Homo sapiens OX=9606 GN=S100A8 PE=1 SV=1	6.990313111	23.65591398	10.828	7.03
6.06554	5.79108	5.76837	6.08188	5.7743	5.70044	6.05878	5.72792	5.97678	6.01346	5.42804	5.86891	5.8679	5.90127	5.93693		0.230987	O60814	Histone H2B type 1-K OS=Homo sapiens OX=9606 GN=HIST1H2BK PE=1 SV=3	6.97892975	23.01587302	13.882	10.32
6.13167	5.8592	5.47695	5.95142	5.96875	5.94812	5.89146	5.7331	5.61303	5.36419	5.48977	6.1305	5.84972	5.94286	5.86911		0.937437	P04792	Heat shock protein beta-1 OS=Homo sapiens OX=9606 GN=HSPB1 PE=1 SV=2	6.97029472	8.292682927	22.768	6.4
6.60881	6.11165	6.78267	5.97411	6.81378	6.8125	6.59842	6.14975	6.62498	6.92005	6.49985	5.76697	6.80735	7.07361	5.86066		0.810443	P25787	Proteasome subunit alpha type-2 OS=Homo sapiens OX=9606 GN=PSMA2 PE=1 SV=2	6.943857738	8.974358974	25.882	7.43
6.12928	6.6014	5.80219	6.12309	6.65535	7.02791	7.17891	6.40939	6.43129	5.69209	6.51412	6.8009	7.24698	6.15381	6.30743		0.586862	A0A0B4J1U7	Immunoglobulin heavy variable 6-1 OS=Homo sapiens OX=9606 GN=IGHV6-1 PE=3 SV=1	6.935389324	13.2231405	13.473	9.2
6.93782	6.63081	5.78853	7.03122	5.53768	5.59135	5.93946	5.72129	6.54071	5.61329	6.55459	6.76421	6.0867	6.47411	6.17393		0.989064	P41222	Prostaglandin-H2 D-isomerase OS=Homo sapiens OX=9606 GN=PTGDS PE=1 SV=1	6.882397308	8.947368421	21.015	7.8
6.40769	6.64818	5.64859	6.61765	5.62636	5.83182	5.79901	5.83685	6.7252	5.42974	6.08321	6.59694	5.81228	6.95768	6.66534		0.878812	Q9UNW1	Multiple inositol polyphosphate phosphatase 1 OS=Homo sapiens OX=9606 GN=MINPP1 PE=1 SV=1	6.857166454	4.928131417	55.016	7.81
5.72195	6.46597	5.71894	6.92244	5.94362	5.67302	5.84782	5.67604	5.96269	5.73779	5.70625	6.44128	6.04487	5.86395	6.59395		0.976777	P25705	ATP synthase subunit alpha, mitochondrial OS=Homo sapiens OX=9606 GN=ATP5F1A PE=1 SV=1	6.827004892	4.882459313	59.714	9.13
5.90251	5.99737	6.99095	5.93724	6.45286	6.91648	6.34518	6.6014	5.80764	6.58195	5.44675	6.04102	6.37156	5.89618	5.80189		0.935658	P35555	Fibrillin-1 OS=Homo sapiens OX=9606 GN=FBN1 PE=1 SV=3	6.806510024	0.766283525	312.022	4.93
7.81442	5.63517	6.67101	6.22689	7.27053	6.70874	4.37156	5.50462	6.67243	5.16189	4.98185	5.34341	7.18686	5.97957	6.78529		0.559906	A0A075B6I0	Immunoglobulin lambda variable 8-61 OS=Homo sapiens OX=9606 GN=IGLV8-61 PE=3 SV=7	6.664948977	20.49180328	12.806	4.55
6.40259	6.62644	6.2075	7.07895	5.33271	6.34163	6.99209	6.28725	6.38024	6.78005	6.41109	6.55459	6.76155	6.80864	6.56986		0.0797173	P06576	ATP synthase subunit beta, mitochondrial OS=Homo sapiens OX=9606 GN=ATP5F1B PE=1 SV=3	6.654060389	3.59168242	56.525	5.4
5.93733	5.92579	6.98755	6.0241	6.50462	6.61176	6.13134	7.04111	5.61739	6.23458	5.42645	5.7694	6.54535	6.15689	5.96126		0.999987	P13716	Delta-aminolevulinic acid dehydratase OS=Homo sapiens OX=9606 GN=ALAD PE=1 SV=1	6.623970818	5.757575758	36.271	6.79
7.08852	6.49025	5.51419	6.51885	5.61052	5.64421	5.8135	5.86617	6.58195	5.60495	6.52826	6.72656	6.07222	6.66391	6.88631		0.987382	P08709	Coagulation factor VII OS=Homo sapiens OX=9606 GN=F7 PE=1 SV=1	6.614896011	5.150214592	51.56	7.23
6.73877	6.77479	6.61618	6.13545	6.59842	7.33539	6.72656	6.24603	6.81121	6.79571	6.90689	6.80993	6.6014	6.92244	6.63227		0.228429	Q9BWP8	Collectin-11 OS=Homo sapiens OX=9606 GN=COLEC11 PE=1 SV=1	6.589658798	7.749077491	28.647	5.41
6.1231	5.71914	5.90912	5.8926	5.71558	6.73742	5.81567	6.58496	5.85534	6.32553	5.46326	5.88164	6.92481	6.12736	5.83527		0.77033	P13591	Neural cell adhesion molecule 1 OS=Homo sapiens OX=9606 GN=NCAM1 PE=1 SV=3	6.195335096	2.797202797	94.515	4.87
6.79442	6.32733	6.05528	6.84925	7.10957	7.05202	6.54844	6.55152	6.44128	6.05311	6.46923	6.51728	6.70183	6.58496	6.15381		0.680362	P07196	Neurofilament light polypeptide OS=Homo sapiens OX=9606 GN=NEFL PE=1 SV=3	6.149566493	3.49907919	61.479	4.65
6.80478	6.22882	6.17393	6.71562	7.03562	6.79571	6.80478	6.32912	6.6879	6.24603	7.09803	6.69488	6.74551	6.25739	6.79181		0.977931	P01703	Immunoglobulin lambda variable 1-40 OS=Homo sapiens OX=9606 GN=IGLV1-40 PE=1 SV=2	6.034845354	13.55932203	12.294	5.74
6.02857	6.00839	5.73228	6.13161	5.9183	7.07361	5.80221	6.02901	5.7103	6.86666	5.72417	5.92023	6.90207	6.06246	6.00849		0.346317	P30043	Flavin reductase (NADPH) OS=Homo sapiens OX=9606 GN=BLVRB PE=1 SV=3	5.982815143	11.65048544	22.105	7.65
5.0268	6.38024	5.94017	6.85922	6.15987	6.89482	6.06393	7.15279	5.70598	6.11061	6.27053	5.88264	6.82909	7.09064	6.03782		0.245261	A0A0B4J2D9	Immunoglobulin kappa variable 1D-13 OS=Homo sapiens OX=9606 GN=IGKV1D-13 PE=3 SV=1	5.953504836	13.67521368	12.561	7.84
6.0534	5.79606	5.62774	6.09223	5.77549	7.40514	5.90136	5.71425	5.62259	6.35755	5.63918	5.72955	7.30834	5.80925	5.90524		0.204978	Q13332	Receptor-type tyrosine-protein phosphatase S OS=Homo sapiens OX=9606 GN=PTPRS PE=1 SV=3	5.903089987	0.975359343	216.905	6.46
6.05988	6.3733	6.74551	6.62936	6.73606	6.66676	6.65821	7.01569	5.79276	6.96	5.40591	6.824	6.36807	6.14652	6.99661		0.668351	Q9NPH3	Interleukin-1 receptor accessory protein OS=Homo sapiens OX=9606 GN=IL1RAP PE=1 SV=2	5.794797477	3.684210526	65.377	8.12
6.35226	5.70415	5.51533	8.75522	5.66967	5.88168	5.75134	5.41813	6.74551	5.44828	6.66107	6.65964	5.88651	6.66107	6.05961		0.850402	P00558	Phosphoglycerate kinase 1 OS=Homo sapiens OX=9606 GN=PGK1 PE=1 SV=3	5.794195998	6.23501199	44.586	8.1
6.01554	6.01461	5.98185	6.18135	6.71973	6.34873	7.04985	5.59991	5.65332	5.84046	5.42767	5.80972	6.82782	5.90747	5.58907		0.328122	P62979	Ubiquitin-40S ribosomal protein S27a OS=Homo sapiens OX=9606 GN=RPS27A PE=1 SV=2	5.741404281	5.769230769	17.953	9.64
6.06364	5.85201	6.14364	6.04066	7.16491	5.91595	6.62498	5.7661	5.92718	5.36437	5.42648	5.77271	5.82166	5.86809	5.78924		0.853396	O75015	Low affinity immunoglobulin gamma Fc region receptor III-B OS=Homo sapiens OX=9606 GN=FCGR3B PE=1 SV=2	5.716506593	9.871244635	26.199	6.71
7.47573	5.30012	6.55919	7.08321	6.55459	7.30743	7.32912	5.39575	5.56986	6.32373	5.17393	7.40259	7.0045	7.15279	6.96463		0.11945	P19338	Nucleolin OS=Homo sapiens OX=9606 GN=NCL PE=1 SV=3	5.707168869	2.394366197	76.568	4.7
6.49825	6.75489	6.42122	6.59246	6.83416	7.08108	6.67101	6.50144	6.6851	6.17792	6.93428	6.74281	6.45286	6.67948	6.42962		0.573974	Q92859	Neogenin OS=Homo sapiens OX=9606 GN=NEO1 PE=1 SV=2	5.6506561	1.574264203	159.917	6.54
7.08534	6.06178	6.40088	7.06286	6.99774	6.6279	6.59991	6.61912	7.10748	6.44626	6.2555	6.7252	6.44626	6.61471	6.34163		0.881414	O75382	Tripartite motif-containing protein 3 OS=Homo sapiens OX=9606 GN=TRIM3 PE=1 SV=2	5.650503514	1.88172043	80.779	7.83
6.73064	6.732	7.62059	6.61324	6.68089	6.89845	6.45943	6.55305	6.30195	6.94603	6.77742	7.24603	6.38024	6.91767	6.83668	+	0.00491256	Q9UBX5	Fibulin-5 OS=Homo sapiens OX=9606 GN=FBLN5 PE=1 SV=1	5.644372518	4.6875	50.147	4.73
6.66959	5.91648	5.23611	7.1334	5.72303	5.70566	5.93529	5.61437	6.20555	5.44439	6.45121	5.95884	5.80739	6.77479	6.52042		0.863267	P13637	Sodium/potassium-transporting ATPase subunit alpha-3 OS=Homo sapiens OX=9606 GN=ATP1A3 PE=1 SV=3	5.616184634	1.678183613	111.677	5.38
6.44956	6.07839	7.62059	8.47046	5.8789	4.79701	5.97706	5.21335	5.47897	6.76951	8.12722	5.87289	7.46025	6.50779	7.9384		0.559032	P09972	Fructose-bisphosphate aldolase C OS=Homo sapiens OX=9606 GN=ALDOC PE=1 SV=2	5.56707975	8.241758242	39.431	6.87
6.79961	6.49825	6.65964	6.66959	7.14262	6.56072	6.63517	6.66391	6.90087	6.53294	6.79051	6.63807	6.71699	6.57592	6.42962		0.643683	P02745	Complement C1q subcomponent subunit A OS=Homo sapiens OX=9606 GN=C1QA PE=1 SV=2	5.487324874	8.571428571	26	9.11
5.93048	5.85523	5.63044	6.17437	5.79403	6.75622	5.75954	6.27984	5.82598	6.75221	5.39469	5.76377	6.99774	5.95714	5.89743		0.474717	Q8TAA3	Proteasome subunit alpha-type 8 OS=Homo sapiens OX=9606 GN=PSMA8 PE=2 SV=3	5.473240462	5.46875	28.512	8.98
5.83048	5.75393	5.81798	5.90592	5.87393	6.34163	6.01034	5.11686	5.96896	5.63807	5.68923	5.84908	6.35403	6.07474	5.99678		0.548547	P14923	Junction plakoglobin OS=Homo sapiens OX=9606 GN=JUP PE=1 SV=3	5.465663649	3.489932886	81.693	6.14
5.84374	6.56377	7.20261	6.99774	5.96116	7.08321	6.3147	6.44956	6.01636	6.09381	5.2533	6.40939	6.91409	6.07951	6.92837		0.260068	P24821	Tenascin OS=Homo sapiens OX=9606 GN=TNC PE=1 SV=3	5.35618405	1.181281236	240.7	4.89
6.92837	6.17393	6.45779	6.76155	7.19672	6.58946	6.43796	7.14771	7.26866	6.11478	5.66391	6.49825	6.6893	6.60585	5.90448		0.99054	P01704	Immunoglobulin lambda variable 2-14 OS=Homo sapiens OX=9606 GN=IGLV2-14 PE=1 SV=2	5.278849156	13.33333333	12.589	6.49
5.93884	5.92224	5.7183	6.08792	5.7338	6.1639	6.10166	6.03342	5.70496	6.74281	5.56882	5.92273	6.88264	5.9271	5.65759		0.209322	P50502	Hsc70-interacting protein OS=Homo sapiens OX=9606 GN=ST13 PE=1 SV=2	5.257291204	6.504065041	41.305	5.27
7.29646	5.85764	5.89612	6.11651	5.76534	6.32553	5.98619	6.84423	6.41954	6.77215	6.04221	5.91695	6.97957	7.12928	5.84763		0.198865	P30101	Protein disulfide-isomerase A3 OS=Homo sapiens OX=9606 GN=PDIA3 PE=1 SV=4	5.190468499	4.554455446	56.747	6.35
6.06178	6.04221	5.81734	6.44128	5.70466	5.83042	5.7746	5.68263	7.23745	5.371	6.86295	6.21917	6.06289	6.41954	7.06932		0.663974	A0A075B6Q5	Immunoglobulin heavy variable 3-64 OS=Homo sapiens OX=9606 GN=IGHV3-64 PE=3 SV=1	5.154909138	9.322033898	12.882	7.85
5.97728	6.84172	5.52371	6.39575	5.97193	6.63227	5.79407	6.77873	5.86216	7.2114	5.55766	6.1819	6.24222	5.89305	7.32373		0.882202	P33908	Mannosyl-oligosaccharide 1,2-alpha-mannosidase IA OS=Homo sapiens OX=9606 GN=MAN1A1 PE=1 SV=3	5.112832979	1.684532925	72.922	6.47
5.78752	6.36457	5.60468	5.57289	6.01513	6.97728	5.95719	6.85175	5.7745	6.72247	5.44553	6.61912	6.53294	6.08138	7.26679		0.867961	Q9NZK5	Adenosine deaminase 2 OS=Homo sapiens OX=9606 GN=ADA2 PE=1 SV=2	5.04939304	4.500978474	58.895	7.91
6.9542	5.85644	4.39232	6.09755	7.77939	5.66423	6.35403	5.6832	7.72178	5.28911	4.29278	5.63674	6.06254	5.89482	5.87886		0.934922	A0A0C4DH24	Immunoglobulin kappa variable 6-21 OS=Homo sapiens OX=9606 GN=IGKV6-21 PE=3 SV=1	4.993533958	10.52631579	12.422	7.28
6.52199	5.95302	6.38024	5.98248	6.42459	6.64097	6.5157	6.82782	6.80735	6.73064	6.7879	5.8105	6.63662	6.7879	5.68817		0.747348	Q08554	Desmocollin-1 OS=Homo sapiens OX=9606 GN=DSC1 PE=1 SV=2	4.929962133	1.677852349	99.924	5.43
5.93238	5.90829	5.62459	5.80598	6.00258	6.29646	5.68741	6.76818	6.02481	6.77347	5.77456	5.71928	6.79701	5.96951	5.8872		0.807649	P12931	Proto-oncogene tyrosine-protein kinase Src OS=Homo sapiens OX=9606 GN=SRC PE=1 SV=3	4.853627742	3.544776119	59.797	7.42
6.85922	6.73335	6.76022	6.2211	6.54998	6.55305	6.95187	6.61176	6.87529	6.95652	6.41785	6.82273	6.67243	6.57743	7.08215		0.0878426	P55058	Phospholipid transfer protein OS=Homo sapiens OX=9606 GN=PLTP PE=1 SV=1	4.840132153	2.231237323	54.705	7.01
6.05968	5.77873	5.86318	7.85736	5.84527	6.14975	5.95415	6.48704	5.73289	7.37851	5.56211	6.848	6.81634	5.93582	6.59544	+	0.0281395	P48059	LIM and senescent cell antigen-like-containing domain protein 1 OS=Homo sapiens OX=9606 GN=LIMS1 PE=1 SV=4	4.837512722	3.692307692	37.226	8.05
5.73782	5.7489	5.84806	5.9313	5.80446	4.8125	5.90635	5.0917	5.96923	4.76022	5.71072	5.70774	5.93782	5.76611	5.9116		0.22791	Q8TF66	Leucine-rich repeat-containing protein 15 OS=Homo sapiens OX=9606 GN=LRRC15 PE=2 SV=2	4.783979327	3.098106713	64.325	6.71
5.63429	6.65392	6.22304	6.81506	6.88509	5.75806	6.67101	6.00367	5.87726	5.58933	5.47941	6.49025	5.96653	6.07893	6.29278		0.961529	P07197	Neurofilament medium polypeptide OS=Homo sapiens OX=9606 GN=NEFM PE=1 SV=3	4.736511333	2.074235808	102.411	4.91
6.75489	6.54535	6.15785	6.78921	6.77479	6.76288	6.71287	6.44294	6.74012	6.51885	6.65392	7.11582	6.69766	6.85922	6.54381	+	0.0220349	P22897	Macrophage mannose receptor 1 OS=Homo sapiens OX=9606 GN=MRC1 PE=1 SV=1	4.713797085	1.510989011	165.905	6.54
5.99177	6.24413	6.17991	6.80864	6.58195	6.63517	6.30561	6.5744	5.98071	6.80864	5.76099	6.1819	6.7252	6.07176	6.64097		0.489484	P12955	Xaa-Pro dipeptidase OS=Homo sapiens OX=9606 GN=PEPD PE=1 SV=3	4.526039068	4.259634888	54.513	6
7.20555	5.63268	5.77759	5.96249	5.94021	6.99435	5.8373	6.22497	6.63517	6.55766	5.90448	5.83455	6.29646	6.95884	5.84156		0.951269	P14543	Nidogen-1 OS=Homo sapiens OX=9606 GN=NID1 PE=1 SV=3	4.50794897	1.764234162	136.291	5.29
5.91632	5.8428	5.76908	5.96981	5.5434	6.99435	5.93093	6.11894	5.89592	5.65249	5.55966	5.81333	7.31016	5.83572	5.75285		0.784618	Q9UJJ9	N-acetylglucosamine-1-phosphotransferase subunit gamma OS=Homo sapiens OX=9606 GN=GNPTG PE=1 SV=1	4.469597422	9.836065574	33.952	6.95
6.46434	6.19901	5.95187	6.03725	6.89724	5.89239	7.49105	6.75622	6.51096	5.36107	7.57969	5.93743	7.67455	5.94017	5.60844		0.376133	P01705	Immunoglobulin lambda variable 2-23 OS=Homo sapiens OX=9606 GN=IGLV2-23 PE=1 SV=2	4.465371633	7.079646018	11.886	5.91
6.57592	5.86409	5.76225	5.89555	5.93609	6.38543	5.94874	5.45615	6.48704	5.61176	6.49025	5.87484	6.40088	6.82655	5.72989		0.786785	P68104	Elongation factor 1-alpha 1 OS=Homo sapiens OX=9606 GN=EEF1A1 PE=1 SV=1	4.440619872	4.112554113	50.109	9.01
