# Supplementary material for: Discovery of Novel Markers for Identifying Cognitive Decline Using Neuron-Derived Exosomes
Source: Front Aging Neurosci. 2021 Aug 26;13:696944. doi: 10.3389/fnagi.2021.696944 (PMC8427802; doi:10.3389/fnagi.2021.696944)
Supplement: SUPPLEMENTARY TABLE 2 — Phenotypic information of all subjects used in proteomic analysis. [file Data_Sheet_2.CSV]

	Sample ID	Gender	Age	Edu	Minicog	MMSE	Status
1	L00879	Male	74	Junior high school	NA	NA	AD
2	L04451	Male	76	Senior high school or above	NA	NA	AD
3	L04465	Male	78	Senior high school or above	NA	NA	AD
4	L01545	Female	79	Junior high school	NA	NA	AD
5	L04431	Female	83	Primary school	NA	NA	AD
6	L04858	Male	74	Junior high school	4	20	MCI
7	L08393	Male	75	Senior high school or above	1	21	MCI
8	L06920	Male	77	Senior high school or above	4	23	MCI
9	L12291	Female	79	Junior high school	4	21	MCI
10	L11462	Female	74	Senior high school or above	4	19	MCI
11	L07558	Male	76	Junior high school	5	NA	Normal
12	L08238	Male	74	Senior high school or above	5	NA	Normal
13	L11521	Male	78	Senior high school or above	5	NA	Normal
14	L07644	Female	79	Junior high school	5	NA	Normal
15	L10597	Female	82	Primary school	5	NA	Normal
