# Supplementary material for: Discovery of Novel Markers for Identifying Cognitive Decline Using Neuron-Derived Exosomes
Source: Front Aging Neurosci. 2021 Aug 26;13:696944. doi: 10.3389/fnagi.2021.696944 (PMC8427802; doi:10.3389/fnagi.2021.696944)
Supplement: SUPPLEMENTARY TABLE 3 — The results of fuzzy c-means clustering, including the assignments of exosomal proteins and the membership of exosomal proteins in different clusters. The standard deviation of each exosomal protein expression within a certain group (Normal, MCI, or AD) is also shown. [file Data_Sheet_3.CSV]

	Assignment	Cluster.1.membership	Cluster.2.membership	Cluster.3.membership	Cluster.4.membership	Cluster.5.membership	Cluster.6.membership	Normal Standard Deviation	MCI Standard Deviation	AD Standard Deviation
APOB	3	0.216660553737394	0.120646335091498	0.26704928212855	0.134494095659444	0.154002080571651	0.107147652811463	0.220145701116329	0.31306586961852	0.261935490588809
C3	4	0.157522422561705	0.128814905060219	0.121905771257285	0.283328180009814	0.119363750929121	0.189064970181855	0.221638675054694	0.504443432854468	0.458937107183544
ALB	3	0.0940331443836379	0.088507518089237	0.536007522726185	0.0727696919855852	0.140292266182534	0.0683898566328208	0.0944133069010933	0.204230682489189	0.239737643644047
A2M	6	0.147897220459763	0.140938592064962	0.123553652552641	0.223160644095188	0.125231016854523	0.239218873972923	0.284367106167363	0.330676174481924	0.0756295971825846
C4B	6	0.126315583509852	0.143309613675484	0.113885166417263	0.168397176313699	0.120272986190601	0.327819473893102	0.361734281524436	0.248389338197113	0.27975438375475
C4A	2	0.0765076754920514	0.502774933886252	0.0938934980539345	0.0775028857007734	0.132315925147864	0.117005081719124	0.793747397904397	0.367655664950236	0.876793294471394
FN1	1	0.582348677608976	0.0660313750313049	0.0919800885409169	0.118363789107976	0.0730851266661149	0.0681909430447116	0.128992988491623	0.617247241978448	0.444755581786221
TF	5	0.0795630168683737	0.121003917379657	0.144609531989484	0.0694691747692844	0.509531492692827	0.0758228663003739	0.194836027007328	0.16266410200164	0.243356970169338
CFH	4	0.153336183668724	0.136390764724024	0.123898073227654	0.247730552096994	0.123612520669112	0.215031905613492	0.262928056642877	0.278673744511391	0.416341145480482
CP	3	0.159532702810889	0.113346210325753	0.365328969612767	0.111116720256188	0.155346245422829	0.0953291515715729	0.105755939171282	0.0924354210787187	0.0929782744516156
VWF	1	0.460076596419063	0.0842296650470973	0.114007224421124	0.161181821123166	0.0921834003707608	0.0883212926187892	0.394188214689379	0.752890540218165	0.489074517921349
F2	1	0.419754790381617	0.0938851759624403	0.14570071053376	0.140233863634528	0.108120525709944	0.0923049337777112	0.167589592367784	0.294436735343944	0.1602596627352
FGB	2	0.0917204416859125	0.405443168959801	0.109904982461877	0.0942189233480002	0.149726750287065	0.148985733257344	0.474814963959646	0.750257595343093	0.566416628525328
FGA	2	0.0508395034238996	0.667310950463062	0.063875913313418	0.0508379966094819	0.0933539581012229	0.0737816780889158	0.611634039373219	0.860966683629512	0.718417390706823
IGHM	5	0.1021645854815	0.139679697386033	0.204064009245874	0.087327393326789	0.374376928713517	0.0923873858462861	0.610921218513484	0.49776701787081	0.509739157805245
C5	6	0.139635066126805	0.144036933422671	0.120935549747509	0.197762063812148	0.124867601764079	0.272762785126788	0.272126502531451	0.391757198785166	0.355711475257687
IGHG2	3	0.0544243234581009	0.0483219089086348	0.744181719735373	0.0413025911874403	0.0736870576232701	0.0380823990871804	0.416016822352174	0.478256359267705	0.465180355808368
IGHG3	3	0.238139374900232	0.119856557948139	0.243789167193094	0.139991015053431	0.149818922523831	0.108404962381271	0.260661369251372	0.536185452133868	0.412753925444689
HP	6	0.109062980645031	0.20156677781438	0.114931630093385	0.122776494096409	0.135948516037297	0.315713601313498	0.781743924076165	0.398580653419104	0.367714465067666
PLG	6	0.0819387553619979	0.123758979839403	0.0817279526812141	0.0970036235883095	0.0923756780509731	0.523195010478102	0.654017054158376	0.785488150750856	0.601954448999258
APOA1	1	0.426185362681238	0.0889125819604627	0.118941073770728	0.175264381319841	0.0968532105359683	0.0938433897317627	0.268677015540965	0.257389504584006	0.374246508641029
APOE	1	0.262995565262347	0.117671198596236	0.22234849553343	0.1443978792489	0.14417622612926	0.108410635229827	0.382138616734818	0.539620050730141	0.491500516713869
ITIH4	4	0.123862813611001	0.0775844174472953	0.0821275947285951	0.541975925666118	0.0761382420649917	0.0983110064819993	0.0878718881099071	0.29413606174694	0.231476165230894
ITIH2	1	0.622658351996088	0.0605012960309048	0.0882216586442514	0.0993816322250598	0.068133664252677	0.0611033968510186	0.233108730059601	0.258127641293992	0.163881732569558
ITIH1	1	0.407875327774278	0.0958534866764657	0.149814067975544	0.141824555500277	0.110659130573786	0.0939734314996497	0.0945970380085973	0.353126321689562	0.216491132774532
IGHG4	4	0.105795878720714	0.0644535073011862	0.0689242321785681	0.616460132720729	0.0635667887056891	0.0807994603731134	0.834755414310084	0.582112755254513	0.887777006815338
C7	4	0.250759013944229	0.102311622913923	0.123116503890833	0.301589842530199	0.106585373709184	0.115637643011632	0.153111021157851	0.367566540778673	0.369480357705251
GC	5	0.0800802398090499	0.1482031594881	0.129446621517776	0.0722243634489466	0.486933597797171	0.083112017938957	0.120217880866367	0.121764397793444	0.144405762627396
C1R	4	0.231884721325995	0.10091480779374	0.119551372419803	0.32783313005355	0.104402074249824	0.115413894157089	0.0796357810911651	0.188489262479325	0.18831565795228
FGG	2	0.102426003061501	0.33344485138551	0.119147552325187	0.107180241337308	0.156249197818273	0.181552154072221	0.513265549184825	0.747450477175579	0.588727060742073
C6	1	0.424333335363668	0.0891608164049541	0.119189104915015	0.176077728315598	0.0970961127628304	0.0941429022379343	0.296721110388189	0.496014994481013	0.527562047801014
APOA4	2	0.09458157418264	0.347561370221542	0.128583866512355	0.0909960216689426	0.218934578768267	0.119342588646254	0.230892429780623	0.494720081126691	0.31020381867411
HPX	6	0.0993927851846227	0.162165904608998	0.101393067949015	0.115153157908569	0.11665651533724	0.405238569011556	0.113675880555199	0.136687092185034	0.205275176701909
PZP	5	0.0463320984756901	0.077530355065886	0.0789789808956478	0.0411396180715609	0.709908576811013	0.0461103706802022	0.525357953608775	0.818674530671377	0.463874555111616
FCGBP	1	0.274155617104403	0.116390694817053	0.21414319365734	0.145766936902842	0.141520727733666	0.108022829784696	0.333830177111057	0.308782877115944	0.444809026751931
IGHA1	5	0.115069310057293	0.138018296154228	0.272580430314724	0.0954349245944942	0.281917122773337	0.096979916105925	0.32251477924275	0.294762762030756	0.378829669139047
KNG1	4	0.153000909931552	0.136768060186213	0.123931141721392	0.24585432332444	0.123784477553902	0.2166610872825	0.234565240327718	0.090439941839875	0.271914612884266
SERPINC1	2	0.109641986651632	0.271396906948142	0.1226512072178	0.117827485374407	0.153810925995658	0.22467148781236	0.104242158074361	0.1404249517714	0.226861186367346
CFI	2	0.0884813366184531	0.401504418463941	0.117644029181698	0.0859997475907261	0.190761148812664	0.115609319332518	0.271111045735876	0.0840872836997366	0.0928734408752039
CFB	1	0.653777634416847	0.05545147398718	0.0804855056100196	0.0918219125677673	0.0623398804581063	0.0561235929600794	0.35047345109152	0.492346143348356	0.473193745763826
HPR	5	0.103512099613925	0.140186986314867	0.208822693032095	0.0882998324159213	0.366028017535459	0.093150371087733	0.532130738089804	0.768266628098605	0.249568942639103
KLKB1	4	0.139766522176718	0.075995508920197	0.0844807923931733	0.531689078495641	0.0763561864338673	0.0917119115804029	0.24036071989824	0.319117373908097	0.269395549202284
C1S	1	0.508056814379491	0.0772652338356295	0.105993006225965	0.143241343591821	0.0850103968795822	0.0804332050875121	0.0994701874935401	0.0866847473896072	0.0721661334699316
AMBP	6	0.0818494859797852	0.109179383555654	0.0784109523477339	0.101125133049158	0.0860709724156091	0.54336407265206	0.194114259342275	0.0862517725614958	0.0533147487099019
TLN1	5	0.0890352723985169	0.175476833392387	0.140021626034803	0.081007092401241	0.419779438425998	0.0946797373470542	0.520016136932307	0.560901075172797	0.519832669058034
C8A	3	0.0855258467835105	0.0724904614101231	0.612550093185279	0.0638503151457406	0.107597889685294	0.0579853937900528	0.202033970658402	0.412083140118593	0.183160536360866
SERPINA1	2	0.0588899906765721	0.612183074137805	0.0750807675568381	0.0584362916508405	0.112447596144436	0.0829622798335084	0.361569410791345	0.575961940261681	0.3627940977607
C4BPA	6	0.111060505374437	0.247482447544874	0.12189243611602	0.121035706657932	0.14985806861783	0.248670835688907	0.43600214099245	0.291728312133053	0.513609953593191
CLU	2	0.0495592327645812	0.675413434477262	0.0624038480569713	0.0494997887654075	0.0915287837973574	0.0715949121384203	0.0667172266360048	0.171666544148824	0.140166535164425
IGKC	5	0.113409226985932	0.139609250536856	0.257954264545235	0.094658862333971	0.297390965327173	0.0969774302708328	0.323951050191229	0.36583443939848	0.283003166007025
LPA	2	0.0971583134997992	0.369779051012986	0.114920832896567	0.100598696609415	0.153896351832617	0.163646754148616	0.762128640388222	0.959753704926426	0.962214144393025
C9	4	0.157808950582068	0.127739299247488	0.121467332253797	0.288247310840735	0.118669053593778	0.186068053482133	0.323375592925626	0.472363148541458	0.338904554897098
A1BG	5	0.10493157136636	0.140610473232631	0.214132908611504	0.0893052273569053	0.357109905518233	0.093909913914366	0.161572757078661	0.142474927338111	0.10125418425922
SERPINF1	6	0.105881710970099	0.132356442428762	0.0991071018718115	0.134426888414507	0.107117937246039	0.421109919068783	0.209172282269903	0.252661908446841	0.0913649250533267
AGT	4	0.0774896477758801	0.0452895683248029	0.0491469010029723	0.727155001489291	0.0449847638982433	0.0559341175088106	0.109355625278264	0.109713811892578	0.397301816922601
GSN	2	0.108235399184666	0.286510430429868	0.122405338860884	0.115423458568259	0.155339915530564	0.212085457425758	0.261281637280541	0.402786248672916	0.419633183113538
FBLN1	1	0.572781934765284	0.0674986048487965	0.0938661488351425	0.121426389629963	0.0746605495000203	0.0697663724207934	0.313090939776289	0.289802394538071	0.115923300807042
HRG	6	0.0734681483643593	0.0994506774387078	0.0707378279653783	0.0902587115658439	0.0779198545304605	0.58816478013525	0.394121302101269	0.225595907919448	0.279765158874367
PROS1	6	0.0978312820138524	0.157924803169572	0.0995014369218933	0.11366103495744	0.114202219301292	0.41687922363595	0.299999975833332	0.154162649497211	0.290149048214879
APOH	6	0.0873683163466781	0.134208048612569	0.0875881031378564	0.102914262880885	0.0993882316837247	0.488533037338287	0.21669751216846	0.162503838046983	0.308399817817715
C8B	4	0.158314363371689	0.124311670454304	0.119875868880789	0.303919610374106	0.116344316182057	0.177234170737055	0.3216882803274	0.695095044378825	0.402269660886824
KRT1	3	0.117057632024177	0.127904260579416	0.335390942847205	0.0947375113220642	0.231452317380992	0.0934573358461458	1.08435916334488	0.471832696970017	0.253719598809394
CD5L	5	0.107812916796768	0.141063451287326	0.226118886885149	0.0912740506456985	0.338444363202912	0.095286331182147	0.388408835610108	0.329987884580631	0.499626450891063
AFM	4	0.086897620642722	0.0518229170765157	0.0558413114170766	0.689680299524765	0.051299238139645	0.0644586131992756	0.253775882187414	0.320370011502325	0.321797013892298
IGLC2	5	0.0513480624103552	0.0869966478354733	0.0868970697359452	0.045686324297196	0.677694189448498	0.0513777062725325	0.490913691528358	0.354148544159086	0.3082796123327
KRT10	3	0.115951506640046	0.122816229210054	0.362247125540474	0.0930249063199414	0.215107933475043	0.090852298814441	0.89374681627405	0.480613522978703	0.15776056208698
SERPINA3	6	0.0823537658320846	0.10974358350428	0.0788670815610919	0.101787452374034	0.0865513319103601	0.54069678481815	0.405740749641936	0.388273279817193	0.242672578446762
ACTB	5	0.0464430123685736	0.0763353613950412	0.0800334026498539	0.0411146580349676	0.710214981484892	0.0458585840666721	0.399950070971365	0.382568409215921	0.390166404781345
F5	4	0.157660290130518	0.117367711006265	0.115897910807429	0.336087393828803	0.111214638831553	0.161772055395432	0.102850663731451	0.0866436678586496	0.0998479610207439
IGFALS	1	0.316783481967333	0.110503028942013	0.188376674231263	0.148067935954807	0.131287107520254	0.10498177138433	0.173361017186679	0.25238361014535	0.217582664704705
CFHR1	6	0.111252004951202	0.233780356706199	0.120672967929835	0.122343426817612	0.14663635994594	0.265314883649212	0.194941578556243	0.195684023670815	0.404022330669977
PGLYRP2	6	0.139116960683023	0.144126656738778	0.120716752979148	0.196420352302263	0.124769237898986	0.274850039397801	0.184128487828473	0.17047836827586	0.177680921654521
C2	4	0.157862950136724	0.12750479953336	0.121367645169767	0.289318958598824	0.11851524039075	0.185430406170575	0.197621661059713	0.190199992849632	0.0876569082845158
LGALS3BP	4	0.267639502047528	0.102755646695163	0.125355667540287	0.281565370399389	0.107693174731641	0.114990638585993	0.197735379560665	0.425289786874785	0.456166815616831
TNXB	4	0.158324893751376	0.121846783112093	0.118569245189734	0.315248109492166	0.114581379708901	0.17142958874573	0.131093520625544	0.195097668053721	0.104359579435718
VTN	5	0.0822778835111033	0.123995899481756	0.150596204426022	0.071716618933716	0.493341555845116	0.0780718378022867	0.297794827137746	0.437093765363909	0.276108257265153
ECM1	4	0.138990548130531	0.075659196513481	0.084076300225072	0.533931926070683	0.0760052144310575	0.0913368146291754	0.176410866218609	0.286769167415188	0.347961043178687
APOC3	2	0.0881210283406186	0.404405086662867	0.11704962957474	0.0856892510215806	0.189410072508481	0.115324931891712	0.635179588305544	0.702720196344178	0.332412422947759
HBB	6	0.126862581381969	0.143452551829991	0.114224481553931	0.169444682449079	0.120535780340808	0.325479922444223	0.460515890095011	0.526918810273461	0.174595038818404
APOL1	3	0.0569249687258687	0.0507275470335249	0.731631812944087	0.0432548013232809	0.0775306657298709	0.0399302042433673	0.167126560815449	0.512508386350897	0.272370035282885
C8G	3	0.173676567492905	0.116876453637628	0.334500213612787	0.118137262039465	0.157172374912104	0.099637128305111	0.199674388768315	0.353499069489582	0.136649282764309
EFEMP1	6	0.148145364288775	0.140787245322599	0.123600731991509	0.224086505997768	0.125199025883022	0.238181126516327	0.248992025715684	0.150114532607606	0.253252553827202
GPLD1	6	0.0822930518188297	0.124416306749437	0.0821058439441442	0.0973942033889216	0.0928240116683094	0.520966582430358	0.135106276057036	0.288822183825966	0.105890559210914
SERPINF2	2	0.050104597407761	0.671297504917582	0.0633457923364886	0.0499373985361989	0.0935319020460618	0.0717828047559073	0.378615945226822	0.228782461303309	0.199368882802708
KRT2	3	0.11674929406681	0.134518048697349	0.297218349028968	0.095843062614463	0.25950585049158	0.0961653951008302	0.892875114290907	0.660201909759431	0.200858364949036
AHSG	4	0.227597509807161	0.100445423597642	0.118573469686321	0.334438638130559	0.103751241523504	0.115193717254813	0.147423670996214	0.14861551123621	0.294660540843188
ITIH3	4	0.126711620831471	0.0798201075813482	0.0843162486936155	0.529526580146454	0.0782512083828887	0.101374234364222	0.145064959690478	0.293164692246526	0.184884843673028
CPN2	4	0.220745543256865	0.0995675154590857	0.11687585019381	0.345533608119671	0.102583754590597	0.114693728379971	0.177244835806294	0.142780598191771	0.194305358212274
TTR	5	0.0451028517275376	0.0750388434390193	0.0771492483322731	0.0400097770196757	0.717925282574665	0.0447739969068296	0.223425396318324	0.19797064497041	0.388306112712638
ACTA2	5	0.0770572045973782	0.140530375632682	0.125433198251912	0.0693486577879572	0.508124873863691	0.0795056898663799	0.551919554763192	0.390607105836543	0.695320619980452
CFHR2	4	0.156749813405271	0.130959318743333	0.122680705134377	0.273479466179576	0.120691262697731	0.195439433839712	0.492555719538409	0.169000388964049	0.249647543649041
PON1	4	0.120629753911736	0.0751146734131523	0.0796869508985723	0.555815981235392	0.0737934383790766	0.0949592021620708	0.188630282961141	0.294625868399229	0.188794866005408
KRT9	5	0.112952675491484	0.139906140137588	0.254604577344495	0.0944174566932945	0.301203257153603	0.0969158931795356	1.11906205887788	0.35990950033307	0.224753485023036
VCL	5	0.10398899958177	0.140342512334774	0.210570166044148	0.0886399053992998	0.363047550076853	0.0934108665631551	0.708535856982553	0.679869058775291	0.460405714527958
MASP1	5	0.065214744984582	0.103063050800615	0.115295160759018	0.0573408841746394	0.595818940183514	0.0632672190976322	0.310731236682121	0.0765402765215806	0.212353672749025
HSPA5	3	0.190131919942277	0.119399355518105	0.3045760350259	0.125281833580731	0.157177147848335	0.103433708084653	0.195290481974929	0.264820975056735	0.178538188071908
APOD	5	0.109604051545384	0.141009922537717	0.234683008357803	0.092436458387474	0.326263699721854	0.0960028594497687	0.399999764287431	0.35394333793702	0.177204220124691
C4BPB	6	0.107255894682485	0.190722281966867	0.111950950333855	0.121734728405726	0.131310970575946	0.337025174035121	0.42767267130365	0.292962362224228	0.609238455721567
HBD	2	0.0987508803191047	0.294147138405107	0.1385847610709	0.0937132655366053	0.255674656309759	0.119129298358524	0.292389408888215	0.359854526885518	0.284060492465953
PCYOX1	3	0.213984159677937	0.120647898702999	0.270340492146867	0.133689950420228	0.154446221748216	0.106891277303754	0.194408334363525	0.413210742454743	0.160203703390402
JCHAIN	1	0.32484384572344	0.109276630529948	0.18425163205083	0.148051844138764	0.129377771047562	0.104198276509455	0.271783837028621	0.371165852308641	0.212181582259158
SERPIND1	4	0.149901101533823	0.139587676580976	0.123862236528019	0.231057120624028	0.124876758489415	0.230715106243738	0.161212764134854	0.37119294346741	0.27757081002872
IGLC7	2	0.107464834103684	0.293702279397706	0.122126924226483	0.114216456065966	0.155833304037912	0.206656202168249	0.299207406275313	0.39978382943786	0.301089040783619
APOC2	1	0.430738183507157	0.0920633052056792	0.142018969146338	0.138644880778038	0.105800643873627	0.09073401748916	1.14680314917164	0.783758846540184	0.855953296196702
HSPA8	3	0.172421373770349	0.116617158855258	0.337033639772713	0.117546783633002	0.157086062936458	0.0992949810322196	0.254746394027472	0.22963068904221	0.167689522570732
RBP4	5	0.0979753820933154	0.225185487363176	0.146057903390953	0.0908081694580318	0.330063790392704	0.10990926730182	0.347015524753576	0.0671538790391143	0.338857504742038
THBS1	5	0.0986432001258416	0.233404618597304	0.145829686986098	0.0917098218047714	0.318731708720639	0.111680963765345	0.330280516334222	0.329351961858435	0.319913516282135
F9	6	0.12057879422619	0.141295438510126	0.110121774410368	0.157956642680831	0.117199151972072	0.352848198200413	0.276077345774694	0.130185095268237	0.0732474762705171
ACTN1	2	0.0967480904378522	0.372513192035266	0.114561874950656	0.100105495733731	0.153634944924584	0.162436401917911	0.920948928307102	0.943938344480189	0.568859501898316
PIGR	4	0.200887795991271	0.0960708625000046	0.110997197205793	0.381678574447567	0.0982712238504509	0.112094346004913	0.358218088208845	0.323558863686347	0.619728560863545
FETUB	4	0.209890937273246	0.0978376023911155	0.113840563305722	0.364532729939924	0.10040137697448	0.113496790115512	0.212230835059376	0.213158122364596	0.130901865227353
IGKV3-20	3	0.22104941763575	0.120592339102966	0.261857307318617	0.135754120773481	0.153229903242392	0.107516911926793	0.460732720587544	0.414747966034796	0.293088998548222
MST1	2	0.110541381416144	0.258701616289054	0.122444478697937	0.119647068200577	0.151962596445108	0.236702858951181	0.326229500658662	0.292078887922424	0.222939819749636
LRG1	6	0.144622293330113	0.142580439238493	0.122736920880141	0.212007884099808	0.125389554912474	0.25266290753897	0.36826379448705	0.337532950613714	0.210480354142614
IGHV3-7	1	0.753313822221121	0.0393574725266066	0.056303473525619	0.0669085680664023	0.0440070611490014	0.0401096025112495	0.195014371649887	0.31247214479054	0.157258942512024
MBL2	3	0.112992025732817	0.115412637668703	0.400016198026212	0.0896944461580496	0.195310396157261	0.0865742962569565	0.535225485426469	0.33877456970676	0.743263367905348
C1RL	3	0.0894296614698864	0.0833284031139642	0.562503484709263	0.0689792733219498	0.131145499086463	0.0646136782984727	0.164277349260329	0.163785678647432	0.137471962523272
ORM1	6	0.104221153365341	0.177614344401271	0.107589023849229	0.119446940088601	0.125008647483683	0.366119890811875	0.506237945910814	0.319188314761052	0.225003822478641
FCN3	2	0.086754018309581	0.415236286803478	0.114829107962169	0.0845004841081815	0.184480087563412	0.114200015253178	0.175367940998348	0.558927508206565	0.216613173006629
TPM4	5	0.0791937528631447	0.120585336284204	0.143809041215827	0.0691620659176307	0.511736583895096	0.0755132198240975	0.867681134732109	1.05610074897237	0.658957506255145
CNDP1	6	0.130166684713798	0.144123352528328	0.116193784218466	0.17600290868953	0.122000893647835	0.311512376202044	0.276473547414576	0.201513095033549	0.196912654799025
GPX3	1	0.357730301817494	0.104078222094416	0.16913033935078	0.146774717403053	0.121750627709626	0.100535791624631	0.294393093957722	0.290426946528727	0.107900332112557
C1QB	6	0.105595446073945	0.183046131203598	0.109497849519905	0.120539885523341	0.1277110917813	0.353609595897911	0.54940913509879	0.273772631448069	0.552758063640866
SHBG	5	0.0877196615657721	0.129490293715983	0.163237340801286	0.076157951547723	0.460980703309125	0.0824140490601111	0.292181962430948	0.27696978656525	0.293434050733721
IGKV2-40	3	0.163932819676972	0.114590957165444	0.355188504806312	0.113386330525748	0.156124661131262	0.096776726694262	0.444260133964325	0.395627914485315	0.305564293480112
HGFAC	3	0.151558537097025	0.110736637198492	0.385038546274142	0.106812914982618	0.15339752503029	0.0924558394174323	0.213023447934728	0.184063933104778	0.1856563673834
ORM2	6	0.111224168509522	0.231192306593178	0.120368194991948	0.122530671092311	0.145942958470714	0.268741700342326	0.58541768385487	0.168855868923766	0.253507349854003
SERPINA4	6	0.0782597367298819	0.117096780582452	0.0778346703280409	0.0929137637242363	0.0877829061405775	0.546112142494812	0.257419697284415	0.297175427735874	0.23382271953341
IGHV3-30-5	5	0.0856430051524273	0.12747867768074	0.15829916605579	0.0744740795438093	0.473319604673287	0.0807854668939467	0.274882854176102	0.352057183039915	0.367496680420381
IGKV2-30	6	0.0933637030499093	0.121329168612517	0.0886268731760663	0.116566417154114	0.0966822200093543	0.483431617998039	0.768751796271072	0.504749137344483	0.443586995898212
IGHV3-15	1	0.446532085262402	0.086130398252122	0.11606353083786	0.166640820141227	0.094097158269213	0.0905360072371762	0.157483996393284	0.280495452226948	0.328536128195972
IGKV3D-11	3	0.181935673175999	0.118338721396383	0.318744598948015	0.121861982448876	0.157419465869927	0.1016995581608	0.420001270319507	0.454689117122898	0.133884880475728
CLEC3B	6	0.084768259042085	0.129097946437285	0.0847624376325808	0.100104803146241	0.0959901252621582	0.50527642847965	0.286271946704528	0.12723022113476	0.281065272543585
FLNA	2	0.0555694072156647	0.634531649496542	0.0706514752003904	0.0552206123762496	0.105313151434203	0.0787137042769497	0.462562626862569	0.436823041196318	0.125073954402985
CAT	3	0.117152551420063	0.128810492118241	0.3304563721521	0.0949777345393909	0.234720193175263	0.0938826565949416	0.381678991863582	0.250724697088261	0.449766792382452
IGHV3-72	1	0.288470193403311	0.102466514748376	0.127032708946379	0.260503345064021	0.108142107044203	0.11338513079371	0.199326655693613	0.180940997482605	0.301430997360922
PKM	3	0.115911526195363	0.136699347326729	0.282594378676621	0.0957264613710293	0.272308613878964	0.0967596725512939	0.272465523690613	0.209024912749653	0.109428279800059
F10	4	0.0820750931916604	0.0486696812577659	0.0525486388899204	0.708068181152392	0.0482244992525284	0.0604139062557329	0.160790851170084	0.172619330985843	0.266258222915274
PRG4	6	0.0922175007461041	0.144423994363233	0.0929792058344855	0.108026544004611	0.105978107469436	0.456374647582131	0.253700234036155	0.424723385770079	0.639000588943391
APOA2	1	0.462141790972986	0.0868536285355977	0.132032302097984	0.13355218955724	0.0992987159625432	0.0861213728736488	0.430122931265005	0.191472926624105	0.39969201314262
CRTAC1	4	0.172766318962955	0.0885322226738453	0.100252345764578	0.443643951203162	0.0897251755906323	0.105079985804827	0.205772978862629	0.24060480294458	0.331370912528544
COMP	4	0.0797368840271534	0.0471249985884126	0.0509406756638471	0.717049780637642	0.0467204452358757	0.0584272158470689	0.236403882941884	0.246230405047793	0.128373043509921
MASP2	2	0.094875837247196	0.344578985703578	0.129175426965527	0.0912186971217812	0.22070266557982	0.119448387382097	0.142500434981792	0.253970526892394	0.252353360686954
FERMT3	5	0.0451701902475155	0.0746509701106612	0.0775779193701518	0.0400247989306364	0.717866447430503	0.044709673910532	0.145265614134936	0.464456854433219	0.326201284102316
LUM	6	0.116468859849721	0.139309070613733	0.107219910668161	0.150986159556989	0.114671619104286	0.37134438020711	0.121040973723777	0.132744754133638	0.14859670850998
ATRN	6	0.0836209538015538	0.111149600415252	0.0800101478968753	0.103456665760117	0.0877527631371672	0.534009868989035	0.161414955471914	0.21725434598645	0.250967978535111
CFHR3	6	0.0811339597843914	0.122276778087536	0.0808716043908202	0.0961141568917645	0.0913614526978992	0.528242048147588	0.692680175925369	0.408355312932255	0.351910331590307
SERPINA6	6	0.08598838171265	0.1137294609504	0.0821330985999075	0.106595052594086	0.0899746575475707	0.521579348595385	0.194172665481009	0.274511363517068	0.282357105949186
IGKV3D-20	3	0.155620062115861	0.112123535926528	0.37478184055944	0.109035236500773	0.154479744706695	0.0939595801907027	0.516663781080114	0.702937627410854	0.820169484881021
PRDX2	4	0.153733529410235	0.135919522230145	0.123845421123546	0.250050346507797	0.123390864204924	0.213060316523354	0.1592781735832	0.332288065343912	0.333419911268059
SAA4	1	0.438592993544607	0.0872273145229005	0.11721831627887	0.169940838832881	0.0951907293258945	0.0918298074948466	0.224068691878183	0.298376328769559	0.261755726107377
F13B	1	0.412709998195855	0.0950528173670188	0.148122555184955	0.141193946803429	0.10962216921031	0.0932985132384325	0.288620900785096	0.172802922805142	0.347661509416846
IGHV1-18	3	0.0980205923660148	0.0932272920826636	0.511972885084763	0.0761112857734422	0.148893410196244	0.0717745344968722	0.283017584312353	0.249292337587821	0.215517794694545
CPN1	3	0.0547141420999879	0.0486031849392649	0.742716731769471	0.0415295914857131	0.0741384724920378	0.0382978772135254	0.151340749700799	0.225880895982817	0.190420243094058
IGKV4-1	3	0.177856874392854	0.117668436096694	0.326331099118119	0.120057428230952	0.157364568420066	0.100721593741316	0.430077736031523	0.297336690806903	0.152493871581779
IGHV3-74	4	0.154577386431122	0.134817555855695	0.123677232014541	0.255389018869884	0.122845302115534	0.208693504713225	0.493872554380176	0.474262904600391	0.443434410403613
BTD	4	0.15712080740472	0.130024795873894	0.122360063174247	0.277781115687055	0.120122687059166	0.192590530800918	0.207972267309851	0.15908275839952	0.156444784988187
TUBA1C	5	0.0793585119920488	0.146322423504685	0.128504332159868	0.0715347594236328	0.492038954180549	0.0822410187392167	0.17509989414617	0.229078364255553	0.286592857761669
LRP1	1	0.36178781586664	0.0968368898489748	0.12582501370132	0.207343699034647	0.104242602342251	0.103963979206168	0.0983053832198423	0.161070577170382	0.146000358458464
IGKV2D-29	2	0.0971960305761524	0.318221226836812	0.134270437520729	0.0928561569383379	0.237639782353187	0.119816365774781	0.68442906803408	0.471884977860071	0.385550846361411
SERPING1	6	0.112654568976389	0.137092896963268	0.104394083929461	0.144817433116172	0.112110913385795	0.388930103628915	0.45957737234333	0.60453310126907	0.461971018008706
IGHV3-49	4	0.233318106565393	0.101058488934885	0.119864070119403	0.325680587004364	0.104606343866267	0.115472403509687	0.199485068789621	0.257633246942238	0.292747854168054
CD14	2	0.105965930960057	0.30650703731052	0.12141028331974	0.11199996678904	0.156371349806606	0.197745431814037	0.0805170567022914	0.114757924345119	0.197039826760988
C1QC	6	0.123806335911612	0.142542232979294	0.112283549172497	0.163714846384884	0.118997939985822	0.338655095565891	0.384322025299098	0.346996423713559	0.41095218016212
IGHV3-43D	1	0.493204161365984	0.0794534608222894	0.108581254354087	0.14859432707487	0.0872874401472823	0.0828793562354875	0.231126533807783	0.27863688472634	0.32218394492898
HBA1;	6	0.0963320358209862	0.154084052826547	0.0977214445701418	0.112193726358809	0.111924192838241	0.427744547585276	0.862402291607577	0.61910330380317	0.234960764660826
APCS	6	0.0557860768356671	0.0772805624469131	0.054132552595043	0.0679533508566987	0.0599560567690949	0.684891400496583	0.461879942322677	0.608188491316631	0.451074403973447
CFP	6	0.0470925422956871	0.0671822497106216	0.0461389008285279	0.0567778515258818	0.0514580050625905	0.731350450576691	0.427741236824321	0.302850134224834	0.590077057874647
CDH5	2	0.0497039829654951	0.674033140113894	0.0627902482187667	0.0495585768587873	0.0925913257145311	0.071322726128526	0.15806483615909	0.179654353356661	0.187605009341435
TPM2	4	0.25881768174938	0.102609020185661	0.124291043135747	0.291661577579823	0.107205846621872	0.115414830727517	0.490368514894666	0.528144696129763	0.358588698204503
ALDOA	3	0.0910909124850881	0.0851691545970606	0.553071873324798	0.0703399633248821	0.134365560395524	0.0659625358726475	0.251703812744265	0.457677900569822	0.350054277319961
CAP1	5	0.0898272191217074	0.178423963093324	0.140822881747146	0.0818122901095249	0.413313066573061	0.0958005793552366	0.677656350542073	0.560483208695854	0.214212685245295
HSP90AB1	3	0.238286940855013	0.119847035761443	0.24364646652439	0.140023121148525	0.149787283860254	0.108409151850374	0.204279715635204	0.363018675346049	0.318315568846389
HSP90AA1	1	0.257085885174492	0.118283997843361	0.22701626768431	0.143525969655735	0.145561363494082	0.10852651614802	0.308051243026221	0.589035133655031	0.339302188793412
CPB2	6	0.0519009783191975	0.0722057454238028	0.0504339751961334	0.0631242818119385	0.0559159491856397	0.706419070063288	0.207197057773512	0.165789319559494	0.404259506690937
IGKV3-15	3	0.0637740671315396	0.0572836643341989	0.697391223175899	0.0485908641193491	0.0879874487495609	0.0449727324894521	0.52922878481806	0.425292503872335	0.319693051973295
SERPINA10	6	0.0579974859715877	0.0838263972301981	0.0570613663681102	0.0696209994618242	0.0638353032144456	0.667658447753834	0.207458354302737	0.260528159092256	0.171571759972322
CFHR4	5	0.0700774002893988	0.124420691376983	0.115608121563427	0.0628131946917805	0.555563439421287	0.0715171526571241	0.563631888052832	0.523454231380357	0.366423048469935
ADAMTS13	1	0.75430698642606	0.0391877251975047	0.0560054257754975	0.066743260232299	0.0438009756017934	0.0399556267668451	0.20316605749977	0.148205558161629	0.201964994862971
IGKV1-5	1	0.612163506985693	0.0622080075547424	0.0908657267812022	0.10188519206393	0.0701000395095929	0.0627775271048388	0.199417546444639	0.310728695617254	0.263806967155911
IGHV3-43	2	0.0880978235599912	0.40459119567052	0.117011486689286	0.0856692116818199	0.189323847066026	0.115306435332357	0.557907567415965	0.405097737934934	0.607371755928772
IGKV3D-15	6	0.148288091759228	0.140698273736745	0.123626746541606	0.224625137409473	0.125179196189111	0.237582554363838	0.375134927419455	0.476081060818428	0.106706809154805
IGLV1-47	1	0.269185087974502	0.116979275640693	0.217705061688672	0.145200827693618	0.142708404345372	0.108221342657142	0.372451128364514	0.272792280994166	0.223536938446423
IGLV3-25	4	0.147840812573833	0.0793913051455108	0.0886073849075772	0.508782380875071	0.0799176391937633	0.0954604773042446	0.402858119727032	0.253506877086205	0.343235378610656
COL6A1	4	0.159522649789114	0.0839429879380332	0.0942865144268753	0.477142562456318	0.0847524905546666	0.100352794834993	0.135792194731509	0.105180663051723	0.327426050689312
LCP1	6	0.101151622623545	0.167310275923061	0.103579692502645	0.116781354192615	0.11954314438408	0.391633910374054	0.376878408203495	0.217712549638279	0.0718686861574636
IGLV3-10	6	0.0574759741670757	0.0830182207023876	0.0565364697068997	0.0690098955534013	0.0632383624299381	0.670721077440297	0.32189605802184	0.351680882221369	0.413622200165804
F11	6	0.0715371512511308	0.0971253972996606	0.0689483810326105	0.0877878259826576	0.0760023779945137	0.598598866439427	0.396335989445824	0.390468367131065	0.377722583346561
IGKV1-6	3	0.222094269809737	0.120570524598175	0.260657279096153	0.136043478447073	0.15303869664954	0.107595751399322	0.169246992144617	0.35714010304081	0.177358296761105
IGKV1-17	1	0.654919570420566	0.0552664551926424	0.080204253343341	0.0915410334305016	0.062128218370493	0.0559404692424557	0.724482213253024	0.361264513618484	0.535442401617578
IGLV3-9	6	0.0652100332119959	0.0951927682679298	0.0643599027742335	0.0780252770299851	0.0721684146059769	0.625043604109879	0.245677040095325	0.336015531084502	0.514929607276568
IGHV1-2	3	0.169421864006038	0.115956160614704	0.343242721074189	0.116109814100391	0.156823399946239	0.0984460402584393	0.460693715900271	0.322909628952126	0.194700519953081
APOC1	3	0.210741689282609	0.120615924709379	0.274461582882017	0.132678920929014	0.154954158189295	0.106547724007685	0.687591745754703	0.746190693167638	0.853257192134939
APOC4	5	0.0969099140879313	0.215390449996642	0.145960560810912	0.0894871799332297	0.344723759545631	0.107528135625654	0.412213565921841	0.744454335382634	0.316660828916366
PROZ	2	0.109370611767759	0.274606828090852	0.122640710864876	0.117335176049505	0.154194270480946	0.221852402746063	0.395741838791402	0.571389765204103	0.326964030666983
IGHV1-3	4	0.190757027355925	0.0937095189257056	0.107445749715542	0.402527762743909	0.0955209746685422	0.110038966590376	0.332317582095802	0.452109463216597	0.364370819536911
IGKV1D-33	2	0.0620226467340988	0.59546667378995	0.0771844323074514	0.062343412821425	0.111097815856624	0.0918850184904506	0.358052566322321	0.684812114831506	0.346411640783043
KRT6B	6	0.117786360665539	0.139992692033407	0.108167189774205	0.153180924481912	0.115509244124108	0.365363588920829	0.412854008857853	0.590037698600691	0.536084538230679
TPM3	5	0.0995832581022938	0.258453456818476	0.143778733360407	0.0934244750239672	0.288877764859805	0.115882311835051	0.698733675465839	0.468006246966854	0.290174029988901
TPM1	5	0.0985936497965658	0.232700949243851	0.14585923603556	0.0916396890641426	0.319669281004642	0.111537194855238	0.350522594820933	0.209580885578814	0.265779050284254
SPP2	6	0.129167538314504	0.143955985377942	0.115613287806176	0.173975523112334	0.121580573188331	0.315707092200713	0.465040703627113	0.253563794004586	0.287019343459635
IGHV3-73	1	0.306549431604448	0.101628188559137	0.127648908515409	0.244840344502791	0.107857846888383	0.111475279929833	0.252304691157339	0.472422047622674	0.549352477941076
CRP	2	0.10527406570354	0.3120563884153	0.121021159325292	0.111019910207562	0.156478208042361	0.194150268305945	1.33458331110126	0.963939087951101	0.875864137455119
IGFBP3	2	0.0990652488257851	0.287319625038322	0.139715763595838	0.0938188793408261	0.261351105826846	0.118729377372383	0.252877996215567	0.348739770100859	0.299856611532912
IGHV5-51	4	0.222509027301849	0.0998088473293675	0.117328760848472	0.342613428451073	0.102899463943019	0.114840472126219	0.228706520086332	0.353760473795477	0.266668330665642
LCAT	5	0.0994434999524354	0.250377203193103	0.14462916181028	0.0930288035350567	0.297804772435929	0.114716559073196	0.131318517468025	0.209952027687279	0.197236462704034
YWHAZ	3	0.114098595291784	0.117811102062354	0.38787139127017	0.090863494525696	0.201343956980047	0.0880114598699484	0.480135962587682	0.724103342949057	0.405279453439229
HSPA1L	3	0.114254239781122	0.118173382636617	0.386031438120222	0.0910331235642914	0.202283194482799	0.0882246214149482	0.44978942347503	0.2229851830952	0.317967201799179
ADIPOQ	4	0.157599028418377	0.117118983254638	0.115739400127333	0.337256470817551	0.111022177108628	0.161263940273474	0.421665488011528	0.499137326524475	0.411584238364396
FCN2	2	0.110562570787422	0.258338487401581	0.122432326960788	0.119695622231619	0.151901612212235	0.237069380406355	0.646002127604855	0.529256116185727	0.432267569486771
IGHV3-13	1	0.527208945780817	0.0761050508763018	0.113191375380552	0.120986578991479	0.0863295613922272	0.0761784875786237	0.552735546821443	0.323870575569934	0.390609696116213
IGHV1-46	1	0.281421002730464	0.115484029173928	0.209181663203517	0.146473325475129	0.139775745070628	0.107664234346334	0.295024681289549	0.206787092803202	0.673604117623994
PTPRF	5	0.0972456933684804	0.218188804976643	0.146032891181824	0.0898929507022066	0.340400818599924	0.108238841170923	0.394837841119617	0.280374708078314	0.445255239306625
P4HB	3	0.115792629330857	0.122301963520215	0.364905593340267	0.0928222554045213	0.213605951009416	0.0905716073947243	0.352533653811945	0.365286475153406	0.21545548607543
CFHR5	2	0.0991992219608676	0.283872223736008	0.140266707543049	0.0938459856921836	0.264325827383209	0.118490033684682	0.493855278447037	0.583427708263843	0.0736511373299829
IGKV1-9	3	0.230998554000298	0.120256709572377	0.250952845736911	0.138347317440031	0.151310482743165	0.108134090507218	0.251156528483733	0.352795010353038	0.198974793881034
TGFBI	5	0.0977537494473379	0.222898575478169	0.146073241141723	0.0905243621277073	0.333370176769654	0.109379895035409	0.408679836020815	0.65708569447219	0.469722593325039
F13A1	6	0.111182707962863	0.242955802550068	0.121559872482202	0.121521283814493	0.148875545609151	0.253904787581223	0.266189363949802	0.613027861707769	0.330635979182545
PPBP	5	0.0976817332642665	0.222189388093907	0.14607346077657	0.0904333548720713	0.33440959409311	0.109212468900076	0.609548242692898	0.484685379932178	1.11199610167033
PCOLCE	2	0.110634455147055	0.257069422791393	0.122386970244959	0.119863572909244	0.15168481755292	0.238360761354428	0.211893854205355	0.340582088827349	0.219595884865814
SELENOP	4	0.150758015669212	0.0805695160282273	0.090059342546792	0.500708596491592	0.0811616968923724	0.0967428323718045	0.213729440367957	0.148463302974169	0.12692653020547
QSOX1	5	0.0965720953303755	0.212771643420229	0.145858455795489	0.0890863110203107	0.34887076732263	0.106840727110966	0.417386809482523	0.834832331477405	0.238144777750846
LBP	6	0.107572476698086	0.192381817848101	0.112443677139133	0.121941504460246	0.132054889935432	0.333605633919002	0.157773818899081	0.605627538368262	0.130040744461111
DBH	6	0.051704875512774	0.0719483328163004	0.0502469813506038	0.0628809644137893	0.0557114511049522	0.70750739480158	0.411730076348571	0.341553836488481	0.350835009840808
HSPG2	6	0.108447659565276	0.197442955578493	0.113864386272659	0.1224646550905	0.134247377042895	0.323532966450176	0.316462365613986	0.346790254505515	0.110573646136862
IGLV7-46	1	0.336869086947984	0.0993273111457958	0.127244343577888	0.222687963368735	0.106296089090845	0.107575205868753	0.302011415131945	0.335609947602868	0.221589280313828
TUBA4A	3	0.117045969454544	0.127811557986743	0.335892385551561	0.0947116884201176	0.23112532330242	0.0934130752846141	0.496621411912535	0.429157327410357	0.267405478664892
IGHV1-69	5	0.0975590895637708	0.221015745609147	0.146068996259217	0.0902795976105598	0.336144587792116	0.108931983165189	0.301193195424465	0.386165724566539	0.73033867378087
IGHV4-39	4	0.186609572725254	0.0926272763984673	0.105886054057375	0.411543921236725	0.0942871917242603	0.109045983857918	0.439238320413873	0.401439778609445	0.274276347740741
TAGLN2	1	0.362036601542273	0.0968099305809047	0.12580666792339	0.207200842294427	0.104219282314	0.103926675345005	0.677941287037454	0.351506228920627	0.482861310388397
DCD	6	0.0671210309327925	0.0917072761689595	0.0648306459946124	0.0821744289535886	0.0715705214027094	0.622596096547338	0.770975326472904	0.425915895770515	0.421757298846149
SAA1	1	0.615177490094282	0.0609638524645943	0.0853677765919371	0.108088453746303	0.0676129595126009	0.0627894675902823	0.929250730707273	0.985481869300496	0.783365902181094
CST3	5	0.115191784005032	0.137856340794494	0.273881601995924	0.0954832823949302	0.280626192138062	0.0969607986715574	0.252191547776685	0.174993393675304	0.123627511784392
HSP90B1	4	0.193157211619584	0.0943051176835165	0.108320517024831	0.397437708169343	0.0962064369023671	0.110573008600358	0.318881880843048	0.375126073513959	0.324547528676464
MYH1	2	0.0944727361898721	0.348650298293778	0.128367310788199	0.0909130343347458	0.218295660773513	0.119300959619892	0.408389247507816	0.662745798515539	0.659829403618845
APOM	3	0.0928656829735611	0.0871699730117972	0.5428381450854	0.0718023396076726	0.137903458835195	0.0674204004863745	0.237283098576363	0.481785119269992	0.488186390971727
MYH4	4	0.154896616403754	0.134358150152068	0.123589983235096	0.257585050050368	0.122607545480643	0.206962654678072	0.498498859808124	0.608615982315614	0.370960728757102
ENO1	5	0.0995845232950639	0.258602835839038	0.143761577644061	0.0934304977470539	0.288718305663774	0.115902259811009	0.573471818008522	0.523846603577803	0.289333858405822
LYZ	6	0.0605694305381239	0.0878367406804315	0.059655131601556	0.0726285644115759	0.0667893527367466	0.652520780031566	0.140522572635147	0.607879729658754	0.622615958982742
IGHV3-64D	3	0.116284470065197	0.135897887260533	0.288181198849785	0.0958121487856311	0.267256084279645	0.0965682107592086	0.36960775009461	0.320732254271378	0.226067403952892
PON3	1	0.64059663188108	0.0570118678747157	0.0801215496916775	0.10033996420261	0.0633174038907914	0.0586125824591252	0.351319764004247	0.281233120702381	0.58330337801182
KRT14	5	0.0856843059068855	0.127519751507206	0.158395903774141	0.0745077082490479	0.473074114527278	0.0808182160354418	0.461208798734369	0.393644818942153	0.364952698688474
ALDOB	4	0.14011800300065	0.0761472861646559	0.0846635690402756	0.530675486797048	0.0765146754883059	0.0918809795090648	0.300873434270957	0.189028002819688	0.32942228646526
COL6A3	5	0.11272198421327	0.140039096829841	0.252989661256386	0.0942921034163502	0.303079721172662	0.0968774331114906	0.489689698482621	0.318798134357778	0.474990839037976
THBS4	2	0.0975940856755639	0.312883557783329	0.13526258185199	0.0931052452985545	0.24139933760224	0.119755191788323	0.384602393232283	0.311030080056576	0.448559341024128
CETP	6	0.111258644128631	0.235963998046313	0.120910973170619	0.122169330957923	0.147199992906445	0.262497060790069	0.236608724733472	0.379849582637654	0.408131890851475
ADAMTSL4	6	0.110394134364842	0.213663990052904	0.11760831026914	0.123155290706808	0.14049700971563	0.294681264890677	0.216249763283108	0.487074357752489	0.422315702253658
FCN1	6	0.130822407744364	0.144216049565066	0.116567349603349	0.177356022593224	0.122265627500835	0.308772542993162	0.389019902742778	0.295704795581675	0.581958084504374
IGLV5-45	6	0.136040183447025	0.144445695029861	0.119312140079197	0.188866344585062	0.124035481351466	0.287300155507388	0.395664837773083	0.461038120007446	0.504816691849626
MMP2	3	0.115579482751734	0.121647882657986	0.368276491223193	0.0925576358259628	0.211727894530849	0.090210613010275	0.481306032426356	0.477192959765753	0.493656180018037
HABP2	6	0.108990653092711	0.201050620262991	0.114802445495784	0.12274287452598	0.135739794505841	0.316673612116692	0.477332708045447	0.739732358985329	0.409494006390814
INHBC	3	0.116733358044757	0.13457690328909	0.296844928373614	0.0958442995881221	0.259816335092585	0.0961841756118311	0.363574102666843	0.548608871856808	0.497873589247311
PROC	1	0.305729827279227	0.101676083075737	0.127636111091101	0.245505560619676	0.107882453939249	0.11156996399501	0.598636237985974	0.516358748090899	0.395855189216966
IGF2R	6	0.104544282595803	0.178833868640512	0.108030019535353	0.11971071590219	0.125626382412188	0.363254730913955	0.132172507996179	0.092015232543313	0.452535375335454
F12	2	0.110920218596161	0.251216764605523	0.122117874682445	0.120600728405482	0.150609947133752	0.244534466576638	0.516139201311042	0.293073418583126	0.433137463364692
IGKV1D-16	4	0.153891928862104	0.135723755669858	0.12382001929319	0.251007043098362	0.123296646379408	0.212260606697077	0.278419538951562	0.189092962402095	0.229128809340947
IGLV3-27	6	0.0812086786412805	0.122413764643636	0.0809509925899975	0.0961968659376169	0.091455376592323	0.527774321595147	0.208745077953948	1.04995790459904	0.399393615459737
NOTCH3	1	0.635536586315635	0.057800226741146	0.0811735534306009	0.10186996723938	0.0641759991470808	0.0594436671261567	0.16391145743968	0.235820945846632	0.315773779595457
YWHAG	3	0.0556081835339065	0.0487079772647428	0.741455473059916	0.0420027893936791	0.0736689796359117	0.0385565971118438	0.214461024617528	0.240914737926097	0.0715057992053793
IGLV1-51	5	0.0751993343313863	0.136052027162451	0.122886964176085	0.0675964159895441	0.520926680335411	0.0773385780051232	0.841687676498831	0.280997875917239	0.531924685674579
APMAP	6	0.111082838415394	0.225514867316549	0.119610359808569	0.122862949753092	0.144323721108927	0.276605263597471	0.326775103136699	0.293321093394253	0.345939436896113
HBG1	2	0.0782322883910081	0.478701269259687	0.101857851380782	0.0768100065889055	0.158442188047262	0.105956396332355	0.844427724959336	0.878521607730851	0.328010396070003
LDHA	3	0.156594190903454	0.112438273742451	0.372389436310523	0.109558965118633	0.154711313597906	0.0943078203270333	0.227462275487607	0.319368015352195	0.19973075143803
PARVB	5	0.0603533568769093	0.0963673725847351	0.105960255929837	0.0531630774399705	0.625329840022732	0.0588260971458163	0.747148380858849	0.776152340413916	0.210281754843353
IGF2	2	0.0940598006611357	0.352717972098765	0.127555900904198	0.0905953081497942	0.215939458330879	0.119131559855229	0.241923311299263	0.146316667539963	0.249406147418222
IGKV6D-21	3	0.109655075788054	0.10932998870436	0.430661183141712	0.0864132677259565	0.181186536891454	0.0827539477484635	0.485712061235873	0.656429354096844	0.4821495182306
IGLV9-49	4	0.158314895973975	0.121668318081767	0.118469861157912	0.316071536644131	0.114451087651047	0.171024300491168	0.265395762061115	0.51857919383639	0.486739412858667
NOTCH2	3	0.145043937755984	0.1082579422994	0.402453037486874	0.103121490071193	0.15125300974908	0.0898705826374688	0.240072499528788	0.151752127266803	0.300026587771817
LDHB	2	0.0940800459012966	0.352520778176508	0.127595322191047	0.0906109870032097	0.216052595552113	0.119140271175826	0.384284894550905	0.472520413812991	0.372778436406936
IGLV2-11	1	0.522608517529347	0.0768620978327213	0.114461387772788	0.121946320505027	0.0872281656101798	0.0768935107499371	0.519724108667281	0.84872007839452	0.693309703256777
IGLV2-8	2	0.0793515740739398	0.470643086012325	0.10349743759131	0.0778413809456927	0.161531385930969	0.107135135445764	0.399668555968567	0.397645701410188	0.467751108250959
BCHE	6	0.107897129705892	0.194170150450641	0.112959746492327	0.122144598803432	0.132842744576526	0.329985629971182	0.449339334501221	0.407675273557276	0.438095778991307
YWHAE	5	0.0481583652987768	0.0810022389164683	0.0818433793316696	0.0427975010253249	0.698163303623622	0.0480352118041388	0.738364244820942	0.585639339465852	0.397203489322539
SOD1	4	0.24484730966593	0.10198501482509	0.122125922718179	0.309337817837441	0.106015956697678	0.115687978255681	0.448503746026719	0.519723084055346	0.285455935250959
KRT5	3	0.114823087891648	0.119566777912226	0.378937182259673	0.0916674129999372	0.205971358570628	0.0890341803658871	0.800565184366645	0.515907708771637	0.404990115521355
CAMP	6	0.111073122430022	0.24709329413052	0.121866439063055	0.121079309274487	0.149776690066626	0.24911114503529	0.394090884758833	0.404132401905613	0.567297412051209
CD163	6	0.0637375379054791	0.0874716345421773	0.0616546696304762	0.0779044133578311	0.0681359635799742	0.641095780984062	0.169881088706189	0.381810103101005	0.231188231361374
CAVIN2	5	0.109876719915464	0.140974464191537	0.236085807432579	0.0926082741677979	0.324354297091645	0.0961004372009771	0.631002387095327	0.504825233194618	0.192124810292684
TFRC	6	0.130036474539246	0.144103319343601	0.116118898016151	0.175736381730628	0.121947267077956	0.312057659292418	0.446983223253401	0.460722495836702	0.495941777358996
FCGR3A	1	0.304916436175985	0.11225793817167	0.194823058200075	0.147849746070875	0.134121069305534	0.10603175207586	0.286162663759618	0.397483889195525	0.102804497810164
SELL	6	0.108065876851518	0.195138633185685	0.113232796794672	0.122246186988394	0.133263420729133	0.328053085450597	0.231377143209955	0.265279380597136	0.186635179159772
IGLV7-43	4	0.173558600546555	0.0887863555477622	0.100591964038425	0.441724703627377	0.0900042859485349	0.105334090291346	0.366821842411272	0.417443300042054	0.599984099980991
TXN	2	0.0994537187743876	0.354274823878449	0.116857653586797	0.103404094458053	0.155168397397567	0.170841311904746	0.72979811672133	0.175952112718205	0.248981993826863
IGHV4-28	6	0.117788033434518	0.139993532378588	0.108168382569643	0.153183733784195	0.115510291599351	0.365356026233704	0.376690699579907	0.491041145455246	0.518806051265789
CNTN1	6	0.146059568671058	0.14193652799865	0.123137222843144	0.216680659684047	0.12537665890948	0.246809361893622	0.669874446333042	0.456252447609873	0.586730386932533
ARPC2	5	0.0978766297009079	0.224145948319747	0.146067613840469	0.0906809818548161	0.331558202970701	0.109670623313358	0.332135444314514	0.55451266804285	0.611586178416419
S100A9	5	0.113752051895194	0.139353327877855	0.260622721673151	0.0948335930301484	0.294428926346671	0.0970093791769805	0.12391178503274	0.101727870959733	0.199871669503209
IGKV2-24	1	0.443015875944353	0.0866178936112783	0.116579804709893	0.168092730493636	0.0945842126749572	0.091109482565882	0.481557649736768	0.474978222953432	0.376971867186399
MBP	1	0.318615603993389	0.100828629546041	0.127684961876861	0.235481800641736	0.107380830481974	0.110008173459998	0.299887178118705	0.402873094745728	0.442126655134024
CFL1	5	0.0981844719832723	0.227511261664548	0.146020072014909	0.0910818699753672	0.326771067676882	0.110431256685022	0.668614646466857	0.517863130633954	0.4540022472962
PLXDC2	1	0.415226523912685	0.0946358281190317	0.147251728459373	0.140856495862295	0.109084496835838	0.0929449268107776	0.464251189842309	0.394643290618249	0.403831671640549
IGLV4-69	4	0.0869724255929563	0.0501579182553645	0.0546803457562288	0.696592502807169	0.0499302940198198	0.0616665135684615	0.521944170740511	0.501697277419362	0.251653676408671
APOF	5	0.091938871452589	0.13321260778659	0.173807627491964	0.0795300026270986	0.435913234554727	0.0855976560870312	0.380785387167102	0.405035010745985	0.993092425869818
IGLV5-39	5	0.0941803248460626	0.134968178563393	0.179781224649987	0.081290315208263	0.422569133287399	0.087210823444896	0.54374070735048	0.508492554144109	0.44799074229274
ZYX	5	0.0874981531271872	0.170090722886034	0.138389117773743	0.0794612027932783	0.431997548084377	0.0925632553353806	0.757671067370267	0.755703752260104	0.367060833064494
MAN2A1	1	0.279463172158057	0.102691547981264	0.126444253494179	0.26916954417554	0.108060386054424	0.114171096136535	0.195370411347266	0.341959323999215	0.290223713762332
SFN	1	0.301250251059336	0.112785543516943	0.196914193015502	0.147720666999409	0.13500100053503	0.106328344873781	0.372946307663717	0.307013904163965	0.0914266677179038
IGLV2-18	5	0.0928929224577554	0.191349881048285	0.143602502936884	0.0850020857597382	0.386755937027531	0.100396670769807	0.427736476899036	0.654372616977514	0.366943440491856
RSU1	5	0.099598691030872	0.261039585518917	0.143474934660583	0.0935223378622008	0.286144889403461	0.116219561523965	0.919209594722553	0.682758166022202	0.146574661248116
S100A8	4	0.158332340117662	0.121999943020349	0.118654039945297	0.314541827667351	0.114692922970979	0.171778926278362	0.398337509870713	0.311597525471561	0.624235242981362
H2BC12	3	0.149830206564011	0.110109673629148	0.389542336117725	0.105848587002231	0.152878518257174	0.09179067842971	0.0873972901181726	0.177525205872293	0.115129082902627
HSPB1	3	0.0573472449952751	0.0511313264937476	0.729522908982207	0.0435837159694471	0.0781738888382239	0.0402409147210996	0.285743301356305	0.195640267148662	0.262192987644597
PSMA2	5	0.0991968521280988	0.243266362283898	0.145238711613755	0.0925605429854643	0.306193502679396	0.113544028309388	0.365916230878052	0.417300358878351	0.513368534807111
IGHV6-1	1	0.309331006021324	0.111613013193797	0.192369491854753	0.147965848871748	0.133064027202974	0.105656612855405	0.697808913421146	0.198220894534355	0.472910738808076
PTGDS	3	0.117124977356791	0.132502924565065	0.30952310925786	0.0956893971046382	0.249706515939632	0.0954530757760151	0.629722087606906	0.513071525403623	0.492662870003413
MINPP1	4	0.155049892881182	0.134127843801588	0.123542705957622	0.258680377974509	0.122486232157939	0.20611294722716	0.486737585696852	0.557872550704908	0.511312773476274
ATP5F1A	1	0.395785409264558	0.0978522671489633	0.154157941622129	0.143294576983264	0.113275979108536	0.0956338258725505	0.501752629818718	0.318733781595237	0.419644503752879
FBN1	1	0.753795284037796	0.0392596478179458	0.0560613831947788	0.0669710093189038	0.043867532563503	0.0400451430670729	0.295848719567957	0.461654549603922	0.594640592904655
IGLV8-61	1	0.432421543094574	0.0880702316340414	0.118088191518941	0.172562180858719	0.096025075809142	0.0928327770845829	1.41337078193587	0.858902415306885	0.612632069418505
ATP5F1B	3	0.0545780123260009	0.048471210624749	0.743404237883034	0.0414230107417576	0.073926786414022	0.0381967420104369	0.261952473322929	0.572975082905007	0.152499945672122
ALAD	6	0.0747261601340931	0.100949946284463	0.0718996410817431	0.0918743938657045	0.0791617510058954	0.581388107628101	0.23551638764638	0.607265726696312	0.585464487795801
F7	4	0.0955291022747227	0.0575061312874931	0.0617596713777376	0.656600880219668	0.0568334792414034	0.0717707355989755	0.593507629580278	0.463971475168463	0.641961380987984
COLEC11	4	0.145332133054612	0.0968052396091876	0.100095135751485	0.437937581608557	0.0939023554201889	0.125927554555969	0.268972453366511	0.280069106704042	0.291713260891582
NCAM1	3	0.144856912791084	0.108182132770093	0.402970662193632	0.103013271217677	0.151183778090801	0.089793242936713	0.443815820774789	0.440423789321149	0.388762522653612
NEFL	2	0.0778118594919227	0.481712725578112	0.10124580574851	0.0764212927815117	0.157300726022041	0.105507590377903	0.320733695220817	0.297205609082332	0.390633821474792
IGLV1-40	3	0.178825856199694	0.117836658018146	0.324495095887394	0.120492307305819	0.157389059579453	0.100961023009495	0.236454694666864	0.437552921404943	0.259421130076175
BLVRB	3	0.123132718273002	0.0976407389991599	0.469766790112616	0.0896697032564359	0.140102347417085	0.0796877019417014	0.505651280706378	0.136282369476026	0.564598280169184
IGKV1D-13	6	0.111143023251078	0.227421878663562	0.119878867284447	0.122763932536737	0.144882792927432	0.273909505336744	0.746792084351461	0.473360073337412	0.464583258071145
PTPRS	3	0.176519320056308	0.117426832267203	0.328900693392655	0.119450814912264	0.157318594410845	0.100383744960725	0.56433406811037	0.0703406399601254	0.761693298165344
IL1RAP	1	0.504019415819429	0.0799259180537409	0.119677889194643	0.125724795497839	0.0908851029286118	0.0797668785057363	0.338494497340799	0.617330259690872	0.47026866934764
PGK1	3	0.125663034855834	0.0990404137314033	0.461320868027197	0.0912966878470943	0.141705752409285	0.0809732431291863	1.335294548375	0.593009614694399	0.523172669039582
RPS27A	3	0.116497973045882	0.135336050352375	0.291937432583041	0.095840667167058	0.263973703584689	0.0964141732669556	0.527397615779594	0.498136419186552	0.304542556090278
FCGR3B	2	0.0728741961472265	0.525969058822609	0.0897958961067098	0.0736542903581026	0.127305436813713	0.110401121751639	0.455713577502361	0.66684836265076	0.148618133584028
NCL	3	0.237045162113235	0.119925645163449	0.244853837494056	0.13975061997454	0.150052570648255	0.108372164606465	0.444288195172908	0.885731508912266	0.74351027020479
NEO1	6	0.130628631428201	0.144190083869865	0.116457576677667	0.176954236706832	0.122188324498059	0.309581146819377	0.188044403133941	0.163861578474028	0.271187564021657
TRIM3	3	0.196911259930291	0.120011490678694	0.293858865636025	0.12790314839089	0.156669213896999	0.104646021467101	0.322096615598488	0.362778451675399	0.305018082283657
FBLN5	4	0.127057885460949	0.0800960904317318	0.0845849744008354	0.527995249414447	0.0785113649290865	0.10175443536295	0.224541229688447	0.133389886910515	0.491952131411177
ATP1A3	5	0.091170296196571	0.183749300697725	0.142110028527141	0.0831938720695087	0.402018728864407	0.0977577736446472	0.68682076185858	0.497551885113503	0.489146550872026
ALDOC	3	0.116979062671909	0.127325144872797	0.338514155871324	0.0945725488616663	0.229430438224906	0.0931786494973978	0.971259629846726	1.09207024185718	1.37251261426626
C1QA	2	0.109263257541072	0.275827533327388	0.122630540623079	0.117145081248505	0.154331529288866	0.220802057971091	0.0987444362989634	0.252805927877493	0.172455154257564
PSMA8	3	0.0617582186980696	0.0537166604253014	0.714465061925035	0.0465334509201629	0.080908954552723	0.0426176534787083	0.532246466282304	0.318793531192212	0.447735466285618
JUP	1	0.398773406518352	0.0973588238134128	0.15306847336758	0.142945974639199	0.112626007956946	0.0952273137045098	0.264756798345198	0.358379445099743	0.208244008749352
TNC	1	0.522879506546576	0.0750583834329201	0.103328489563246	0.138047026316078	0.0826962091307801	0.0779903850103993	0.506618885386244	0.516344222442742	0.499880174161769
IGLV2-14	5	0.0974362085700289	0.137205214303263	0.18902485887474	0.0838012858156839	0.403091968755443	0.0894404636808419	0.317281133649639	0.652862300014329	0.486237959820086
ST13	3	0.116491452366709	0.124812794353586	0.351845172117068	0.093763693575709	0.221172880635516	0.0919140069514131	0.429363860239774	0.184753489493433	0.210869659102489
PDIA3	5	0.0563538193073238	0.090693674882016	0.0984242998593462	0.0497084586528099	0.649695917950117	0.0551238293483867	0.562302827736087	0.61807027161157	0.269239070214559
IGHV3-64	4	0.149907393180089	0.102282062802639	0.10475201502475	0.409757460321042	0.0987404747483717	0.134560593923108	0.397588178395686	0.502255333142417	0.678212903113764
MAN1A1	1	0.260684610991402	0.117916728660955	0.224145397729262	0.144069388849621	0.144720083608174	0.108463790160586	0.547803625973761	0.571225989578555	0.701175994832966
ADA2	4	0.139258105047971	0.0757753479759972	0.0842159200342352	0.533157797035462	0.0761263959818875	0.0914664339244469	0.492372636089781	0.514212011645002	0.732227114002206
IGKV6-21	5	0.115371199665289	0.137603306099909	0.275868833238407	0.0955509696836505	0.278679728314398	0.0969259629983465	0.599976392477237	1.24138840166162	1.19465775453893
DSC1	2	0.0615816613540207	0.598298453434677	0.076662946303982	0.0618880646201939	0.110408671974449	0.0911602023126771	0.290638277554764	0.374931493182421	0.497010896590809
SRC	5	0.0880337181653552	0.171921767518965	0.138968751347729	0.0799974717011312	0.42778575895805	0.0932925323087702	0.541965566572268	0.391938968373904	0.264992640973292
PLTP	1	0.754284463701871	0.0391884265750508	0.0559924063013183	0.0667759012579869	0.0437976198413984	0.0399611823223748	0.30801952481945	0.113695646926345	0.191451301693146
LIMS1	3	0.12365885119167	0.0979353266438222	0.467996729633603	0.090009431873886	0.140442466949006	0.0799571937080121	0.823956105305374	0.344744680785651	0.475204548347341
LRRC15	1	0.26278071877959	0.117694332110416	0.222514056103569	0.144368006852528	0.144226895622529	0.108415990531369	0.506703962309355	0.299676495441334	0.478097825429064
NEFM	6	0.109842068375503	0.207874574737692	0.11641029440488	0.123068428900952	0.138402192625503	0.304402440955469	0.575898519689016	0.558077957887606	0.302958692431823
MRC1	3	0.0585440986935245	0.0522748085942087	0.723549501587822	0.0445156413270417	0.0799949244890406	0.0411210253083622	0.10466268332123	0.168113716959682	0.350123633064094
PEPD	3	0.0789438948403071	0.0674426548424122	0.640150011688308	0.0591043144539477	0.100545104461221	0.0538140197138042	0.365173034423409	0.34867773463472	0.298370052485165
NID1	3	0.122694829683593	0.0973941518818436	0.471245486543152	0.0893863924470715	0.139816594220682	0.0794625452236581	0.545110998210456	0.507488114373135	0.561124514239041
GNPTG	3	0.224925617528577	0.120494959529639	0.257472160012105	0.136807311935083	0.152507516210872	0.107792434783724	0.657338826686816	0.237938071522823	0.533536472633315
IGLV2-23	2	0.080799268310937	0.460122799241086	0.105641879061847	0.0791673052221188	0.165646067863876	0.108622680300135	0.977050001596643	0.640505949488371	0.327968798622674
EEF1A1	2	0.0935091170904777	0.393826180665236	0.111611584710167	0.0962831349321277	0.151255358758916	0.153514623843075	0.393441381910952	0.542255291426465	0.360363180069774
