# Supplementary material for: Discovery of Novel Markers for Identifying Cognitive Decline Using Neuron-Derived Exosomes
Source: Front Aging Neurosci. 2021 Aug 26;13:696944. doi: 10.3389/fnagi.2021.696944 (PMC8427802; doi:10.3389/fnagi.2021.696944)
Supplement: SUPPLEMENTARY TABLE 4 — Detailed results of the DEPs between different stages of cognitive decline. [file Data_Sheet_4.CSV]

MCI versus normal
	statistic	pvalue	Fold Change	significance	ID
C4BPA	2.406360084	0.047106004	0.56455	up	C4BPA
C4BPB	2.690566638	0.030744927	0.62376	up	C4BPB
PRG4	2.825795127	0.02749384	0.625202	up	PRG4
CFP	2.958188878	0.020471261	0.693354	up	CFP
HSP90AB1	-2.735457439	0.032294226	-0.509578	down	HSP90AB1
F11	2.93438168	0.018875743	0.730122	up	F11
NCL	-2.545008356	0.044481318	-1.127822	down	NCL
AD versus MCI
	statistic	pvalue	Fold Change	significance	ID
C7	2.428886987	0.041274636	0.566114	up	C7
C4BPA	-2.836114771	0.028001009	-0.749186	down	C4BPA
APOA2	3.163566995	0.020664075	0.627018	up	APOA2
F12	-2.607606837	0.034912907	-0.609868	down	F12
AD versus normal
	statistic	pvalue	Fold Change	significance	ID
FCN3	-4.864712941	0.001409131	-0.606336	down	FCN3
FERMT3	-5.16910359	0.002654038	-0.82547	down	FERMT3
CAP1	-2.827401988	0.038600272	-0.898656	down	CAP1
YWHAZ	-2.492570896	0.03816731	-0.700392	down	YWHAZ
ENO1	-2.835199583	0.030236477	-0.814432	down	ENO1
ZYX	-2.682101025	0.03779732	-1.009838	down	ZYX
