# Supplementary material for: Discovery of Novel Markers for Identifying Cognitive Decline Using Neuron-Derived Exosomes
Source: Front Aging Neurosci. 2021 Aug 26;13:696944. doi: 10.3389/fnagi.2021.696944 (PMC8427802; doi:10.3389/fnagi.2021.696944)
Supplement: SUPPLEMENTARY TABLE 5 — Phenotypic information of all subjects in ELISA validation cohort. [file Data_Sheet_5.CSV]

	SampleID	Age	Gender	Edu	Mini.cog	MMSE	Status
1	L07981	72	Female	Illiteracy	5	NA	Normal
2	M11771	76	Male	Primary school	5	NA	Normal
3	M02328	64	Male	Illiteracy	5	NA	Normal
4	L08109	60	Male	Junior high school	5	NA	Normal
5	M08272	69	Male	Illiteracy	5	NA	Normal
6	M02349	69	Male	Illiteracy	5	NA	Normal
7	L08235	64	Female	Illiteracy	5	NA	Normal
8	M09439	77	Male	Illiteracy	5	NA	Normal
9	M03635	66	Male	Primary school	4	27	Normal
10	L08680	69	Female	Illiteracy	5	NA	Normal
11	M09230	60	Female	Primary school	5	NA	Normal
12	M04086	64	Male	Junior high school	5	NA	Normal
13	L12388	80	Male	Primary school	5	NA	Normal
14	M00056	81	Female	Illiteracy	5	NA	Normal
15	M07090	65	Male	Junior high school	5	NA	Normal
16	M00260	68	Female	Illiteracy	5	NA	Normal
17	L07727	63	Male	Primary school	5	NA	Normal
18	M08787	64	Male	Senior high school or above	4	29	Normal
19	M04933	72	Female	Illiteracy	5	NA	Normal
20	L08167	65	Male	Illiteracy	5	NA	Normal
21	M02356	70	Male	Illiteracy	5	NA	Normal
22	M07157	61	Female	Primary school	5	NA	Normal
23	L08278	61	Male	Junior high school	5	NA	Normal
24	M05624	75	Male	Primary school	5	NA	Normal
25	M07637	75	Female	Illiteracy	5	NA	Normal
26	L10272	66	Male	Junior high school	5	NA	Normal
27	M09803	80	Male	Junior high school	5	NA	Normal
28	L11929	61	Male	Primary school	5	NA	Normal
29	M11245	74	Female	Illiteracy	5	NA	Normal
30	M01832	69	Male	Illiteracy	5	NA	Normal
31	L09469	67	Female	Primary school	5	NA	Normal
32	M09469	62	Male	Illiteracy	4	26	Normal
33	L12387	68	Male	Senior high school or above	5	NA	Normal
34	L07331	76	Male	Senior high school or above	5	NA	Normal
35	L10331	75	Female	Primary school	5	NA	Normal
36	L11331	67	Female	Illiteracy	5	NA	Normal
37	L09331	63	Female	Illiteracy	5	NA	Normal
38	M03317	66	Female	Primary school	5	NA	Normal
39	M02331	73	Male	Senior high school or above	5	NA	Normal
40	M03314	72	Female	Junior high school	5	NA	Normal
41	M13313	72	Male	Senior high school or above	5	NA	Normal
42	M07331	68	Male	Senior high school or above	5	NA	Normal
43	M04331	74	Female	Senior high school or above	5	NA	Normal
44	M03313	67	Male	Primary school	5	NA	Normal
45	M00331	66	Male	Illiteracy	5	NA	Normal
46	M03310	66	Male	Senior high school or above	4	20	MCI
47	M03311	63	Female	Junior high school	5	NA	Normal
48	M13311	63	Male	Senior high school or above	5	NA	Normal
49	M13314	64	Female	Senior high school or above	5	NA	Normal
50	M03315	70	Female	Junior high school	4	23	MCI
51	M03331	64	Male	Junior high school	5	NA	Normal
52	M08331	67	Male	Senior high school or above	5	NA	Normal
53	M07631	62	Male	Junior high school	5	NA	Normal
54	L12435	68	Female	Illiteracy	3	19	MCI
55	M05793	77	Male	Illiteracy	3	19	MCI
56	M04957	64	Male	Senior high school or above	4	18	MCI
57	M10879	60	Female	Illiteracy	3	14	MCI
58	M07262	71	Male	Illiteracy	4	20	MCI
59	M08419	65	Male	Junior high school	4	24	MCI
60	M11039	78	Male	Junior high school	1	16	MCI
61	M01258	74	Female	Illiteracy	4	18	MCI
62	M09895	69	Male	Illiteracy	3	18	MCI
63	M04653	65	Male	Illiteracy	4	20	MCI
64	M03044	72	Female	Illiteracy	3	19	MCI
65	M06075	64	Female	Primary school	3	21	MCI
66	M04517	61	Female	Illiteracy	3	14	MCI
67	M06455	75	Female	Illiteracy	4	17	MCI
68	M05916	77	Male	Primary school	4	20	MCI
69	M06586	73	Female	Illiteracy	4	19	MCI
70	L11622	61	Male	Junior high school	3	24	MCI
71	M07073	62	Female	Illiteracy	4	19	MCI
72	L12151	65	Male	Primary school	4	18	MCI
73	L07399	76	Male	Junior high school	4	22	MCI
74	M06457	69	Male	Illiteracy	4	17	MCI
75	L11977	66	Male	Primary school	4	20	MCI
76	L12043	60	Male	Junior high school	4	23	MCI
77	M07430	70	Male	Illiteracy	3	16	MCI
78	M02828	69	Male	Illiteracy	4	18	MCI
79	M07673	75	Male	Primary school	1	24	MCI
80	M08224	80	Male	Junior high school	3	14	MCI
81	M02830	62	Male	Junior high school	4	21	MCI
82	L12498	68	Male	Senior high school or above	4	22	MCI
83	L07910	65	Female	Junior high school	5	NA	Normal
84	M07910	66	Male	Illiteracy	4	19	MCI
85	L12148	61	Male	Primary school	4	20	MCI
86	M04653	65	Male	Illiteracy	4	20	MCI
87	K174	76	Female	Junior high school	NA	NA	AD
88	K6	78	Female	NA	NA	NA	AD
89	K175	74	Male	NA	NA	NA	AD
90	K23	76	Female	NA	NA	NA	AD
91	K86	84	Female	NA	NA	NA	AD
92	K24	53	Female	Senior high school or above	NA	NA	AD
93	K124	74	Male	NA	NA	NA	AD
94	K90	82	Male	Senior high school or above	NA	NA	AD
95	K28	91	Male	NA	NA	NA	AD
96	K127	69	Female	Senior high school or above	NA	NA	AD
97	K93	87	Female	NA	NA	NA	AD
98	K30	86	Female	Primary school	NA	NA	AD
99	K128	52	Female	Junior high school	NA	NA	AD
100	K98	79	Male	NA	NA	NA	AD
101	K34	70	Female	NA	NA	NA	AD
102	K149	77	Male	Primary school	NA	NA	AD
103	K120	88	Female	NA	NA	NA	AD
104	K42	60	Male	Senior high school or above	NA	NA	AD
105	K165	83	Male	NA	NA	NA	AD
106	K100	90	Female	NA	NA	NA	AD
107	K55	73	Male	NA	NA	NA	AD
108	K168	79	Female	Junior high school	NA	NA	AD
109	K101	83	Male	NA	NA	NA	AD
110	K63	65	Male	Senior high school or above	NA	NA	AD
111	K169	70	Female	Junior high school	NA	NA	AD
112	K105	91	Male	NA	NA	NA	AD
113	K64	83	Female	Junior high school	NA	NA	AD
114	K171	74	Female	Senior high school or above	NA	NA	AD
115	K84	83	Male	NA	NA	NA	AD
116	K111	71	Female	Primary school	NA	NA	AD
117	K112	83	Female	Senior high school or above	NA	NA	AD
118	K141	67	Male	NA	NA	NA	AD
